# Supplementary material for: Transcriptome sequencing, annotation and polymorphism detection in the hop bush, Dodonaea viscosa
Source: BMC Genomics. 2015 Oct 16;16:803. doi: 10.1186/s12864-015-1987-1 (PMC4609105; doi:10.1186/s12864-015-1987-1)
Supplement: Additional file 1: — Lists of contigs with significant BLAST hits (e-value < 1e-5) to abscisic acid andaquaporin related genes. (XLSX 49 kb) [file 12864_2015_1987_MOESM1_ESM.xlsx]

## Sheet: Abscisic acid
Contig number	Description	min. eValue	Seq. Length	#Hits		mean Similarity	#GOs	GOs	Enzyme Codes	InterProScan
13212	abscisic acid-insensitive 5-like protein 4-like isoform 2	8.87449e-37	1043	20		0.766	4	F:sequence-specific DNA binding transcription factor activity; F:sequence-specific DNA binding; C:nucleus; P:regulation of transcription, DNA-dependent	-	Coil (COILS); IPR004827 (SMART); IPR004827 (PFAM); G3DSA:1.20.5.170 (GENE3D); PTHR22952:SF53 (PANTHER); PTHR22952 (PANTHER); IPR004827 (PROSITE_PATTERNS); IPR004827 (PROSITE_PROFILES); SSF57959 (SUPERFAMILY)
16544	abscisic acid-insensitive 5-like protein 2-like	9.84667e-164	1573	20		0.8425	4	F:sequence-specific DNA binding transcription factor activity; F:sequence-specific DNA binding; C:nucleus; P:regulation of transcription, DNA-dependent	-	Coil (COILS); IPR004827 (SMART); G3DSA:1.20.5.170 (GENE3D); IPR004827 (PFAM); PTHR22952 (PANTHER); PTHR22952:SF49 (PANTHER); IPR004827 (PROSITE_PATTERNS); IPR004827 (PROSITE_PROFILES); SSF57959 (SUPERFAMILY)
16927	abscisic acid insensitivity 1b	1.38699e-58	473	20		0.8955	11	P:negative regulation of abscisic acid mediated signaling pathway; P:protein dephosphorylation; P:response to water deprivation; F:metal ion binding; P:response to cold; P:regulation of stomatal movement; P:response to heat; P:response to osmotic stress; F:protein serine/threonine phosphatase activity; P:photoinhibition; C:nucleus	-	IPR001932 (PFAM); IPR001932 (G3DSA:3.60.40.GENE3D); IPR015655 (PANTHER); PTHR13832:SF102 (PANTHER); IPR001932 (SUPERFAMILY)
17495	abscisic acid receptor pyl4-like	8.94402e-09	522	4		0.7175	1	P:abscisic acid mediated signaling pathway		no IPS match
17760	abscisic acid receptor pyl8-like	2.70565e-17	281	20		0.8545	0	-		IPR023393 (G3DSA:3.30.530.GENE3D); PTHR31213:SF1 (PANTHER); PTHR31213 (PANTHER)
17761	abscisic acid receptor pyl8-like	4.64016e-13	364	20		0.8065	0	-		no IPS match
21686	abscisic acid 8 -hydroxylase 2	0	1646	20		0.865	12	P:oxidation-reduction process; F:(+)-abscisic acid 8'-hydroxylase activity; P:abscisic acid metabolic process; P:response to red light; F:electron carrier activity; F:oxygen binding; F:heme binding; C:extracellular region; P:release of seed from dormancy; C:chloroplast; P:defense response to fungus; F:iron ion binding	EC:1.14.13.93	no IPS match
22184	abscisic acid 8 -hydroxylase 1	7.10494e-60	426	20		0.8955	13	P:oxidation-reduction process; F:(+)-abscisic acid 8'-hydroxylase activity; P:response to water deprivation; P:abscisic acid catabolic process; F:electron carrier activity; F:oxygen binding; P:response to chitin; F:heme binding; C:extracellular region; P:release of seed from dormancy; P:defense response to fungus; P:response to red or far red light; F:iron ion binding	EC:1.14.13.93	IPR001128 (G3DSA:1.10.630.GENE3D); PTHR24286:SF10 (PANTHER); PTHR24286 (PANTHER); IPR001128 (SUPERFAMILY)
27614	abscisic acid 8 -hydroxylase 3-like	0	1513	20		0.758	6	F:heme binding; F:oxidoreductase activity, acting on paired donors, with incorporation or reduction of molecular oxygen; F:monooxygenase activity; F:iron ion binding; F:electron carrier activity; P:oxidation-reduction process	-	IPR001128 (PRINTS); IPR002401 (PRINTS); IPR001128 (PFAM); IPR001128 (G3DSA:1.10.630.GENE3D); PTHR24286:SF6 (PANTHER); PTHR24286 (PANTHER); CYTOPLASMIC_DOMAIN (PHOBIUS); TRANSMEMBRANE (PHOBIUS); CYTOPLASMIC_DOMAIN (PHOBIUS); NON_CYTOPLASMIC_DOMAIN (PHOBIUS); TRANSMEMBRANE (PHOBIUS); TRANSMEMBRANE (PHOBIUS); NON_CYTOPLASMIC_DOMAIN (PHOBIUS); IPR001128 (SUPERFAMILY); TMhelix (TMHMM); TMhelix (TMHMM)
28612	abscisic acid 8 -hydroxylase 4-like	0	1670	20		0.7555	8	F:heme binding; C:extracellular region; F:oxidoreductase activity, acting on paired donors, with incorporation or reduction of molecular oxygen; F:monooxygenase activity; F:iron ion binding; F:electron carrier activity; P:oxidation-reduction process; F:oxygen binding	-	IPR001128 (PRINTS); IPR002401 (PRINTS); IPR001128 (G3DSA:1.10.630.GENE3D); IPR001128 (PFAM); PTHR24286 (PANTHER); PTHR24286:SF6 (PANTHER); IPR017972 (PROSITE_PATTERNS); NON_CYTOPLASMIC_DOMAIN (PHOBIUS); CYTOPLASMIC_DOMAIN (PHOBIUS); TRANSMEMBRANE (PHOBIUS); IPR001128 (SUPERFAMILY); TMhelix (TMHMM)
30023	abscisic acid 8 -hydroxylase 4-like	0	1810	20		0.878	10	P:oxidation-reduction process; F:(+)-abscisic acid 8'-hydroxylase activity; P:abscisic acid metabolic process; P:response to red light; F:electron carrier activity; F:oxygen binding; F:heme binding; C:extracellular region; P:release of seed from dormancy; F:iron ion binding	EC:1.14.13.93	IPR002403 (PRINTS); IPR001128 (G3DSA:1.10.630.GENE3D); IPR001128 (PFAM); PTHR24286:SF10 (PANTHER); PTHR24286 (PANTHER); NON_CYTOPLASMIC_DOMAIN (PHOBIUS); SIGNAL_PEPTIDE_N_REGION (PHOBIUS); SIGNAL_PEPTIDE (PHOBIUS); SIGNAL_PEPTIDE_C_REGION (PHOBIUS); SIGNAL_PEPTIDE_H_REGION (PHOBIUS); SignalP-noTM (SIGNALP_EUK); IPR001128 (SUPERFAMILY); TMhelix (TMHMM)
31429	abscisic acid 8 -hydroxylase 1	3.07794e-60	323	20		0.9435	11	P:oxidation-reduction process; F:(+)-abscisic acid 8'-hydroxylase activity; P:abscisic acid metabolic process; F:electron carrier activity; F:oxygen binding; F:heme binding; C:extracellular region; P:release of seed from dormancy; P:defense response to fungus; P:response to red or far red light; F:iron ion binding	EC:1.14.13.93	IPR001128 (G3DSA:1.10.630.GENE3D); IPR001128 (PFAM); PTHR24286 (PANTHER); PTHR24286:SF10 (PANTHER); IPR001128 (SUPERFAMILY)
31911	abscisic acid receptor pyl8-like	2.36935e-11	361	20		0.97	0	-		no IPS match
34161	abscisic acid receptor pyl8-like	4.87091e-11	271	20		0.8295	3	P:response to stress; C:nucleus; P:positive regulation of abscisic acid mediated signaling pathway	-	no IPS match
43762	abscisic acid receptor pyl4-like	4.87652e-41	492	20		0.908	4	F:receptor activity; F:protein binding; C:nucleus; P:abscisic acid mediated signaling pathway	-	no IPS match
45891	abscisic acid receptor pyr1-like	3.34436e-102	1440	20		0.835	7	P:regulation of seed germination; F:receptor activity; F:abscisic acid binding; P:regulation of protein serine/threonine phosphatase activity; P:abscisic acid mediated signaling pathway; F:protein homodimerization activity; C:nucleus	-	IPR023393 (G3DSA:3.30.530.GENE3D); IPR005031 (PFAM); PTHR31213 (PANTHER); PTHR31213:SF1 (PANTHER); SSF55961 (SUPERFAMILY)
52640	protein abscisic acid-insensitive 5-like	2.35366e-59	380	20		0.8875	22	P:response to freezing; P:response to water deprivation; P:embryo development ending in seed dormancy; P:gibberellic acid mediated signaling pathway; P:response to chitin; P:response to salt stress; F:protein dimerization activity; P:photomorphogenesis; P:lipid storage; P:sugar mediated signaling pathway; P:meristem structural organization; P:protein ubiquitination; F:sequence-specific DNA bindin…	-	Coil (COILS); IPR004827 (SMART); IPR004827 (PFAM); G3DSA:1.20.5.170 (GENE3D); PTHR22952 (PANTHER); PTHR22952:SF85 (PANTHER); IPR004827 (PROSITE_PATTERNS); IPR004827 (PROSITE_PROFILES); SSF57959 (SUPERFAMILY)
53628	abscisic acid -deficient 4 protein	1.49433e-14	405	20		0.7865	7	P:hydrogen peroxide catabolic process; C:PSII associated light-harvesting complex II; P:photoprotection; C:chloroplast envelope; P:regulation of superoxide anion generation; P:xanthophyll metabolic process; P:abscisic acid biosynthetic process	-	NON_CYTOPLASMIC_DOMAIN (PHOBIUS); CYTOPLASMIC_DOMAIN (PHOBIUS); TRANSMEMBRANE (PHOBIUS)
5404	abscisic acid receptor pyl8-like	4.62871e-37	1436	20		0.964	3	P:response to stress; C:nucleus; P:positive regulation of abscisic acid mediated signaling pathway	-	IPR023393 (G3DSA:3.30.530.GENE3D); PTHR31213:SF1 (PANTHER); PTHR31213 (PANTHER); SSF55961 (SUPERFAMILY)
69642	protein abscisic acid-insensitive 5-like	9.94549e-30	325	20		0.7185	22	P:response to freezing; F:protein binding; P:response to water deprivation; P:embryo development ending in seed dormancy; P:gibberellic acid mediated signaling pathway; P:response to chitin; P:response to salt stress; P:photomorphogenesis; P:lipid storage; P:sugar mediated signaling pathway; P:meristem structural organization; P:protein ubiquitination; F:sequence-specific DNA binding; P:vegetativ…	-	PTHR22952:SF85 (PANTHER); PTHR22952 (PANTHER)
73533	abscisic acid receptor pyl2-like	3.77742e-55	720	20		0.8685	6	P:fatty acid catabolic process; F:receptor activity; F:protein homodimerization activity; P:abscisic acid mediated signaling pathway; P:response to biotic stimulus; P:defense response	-	IPR000916 (PFAM); IPR023393 (G3DSA:3.30.530.GENE3D); PTHR31213:SF1 (PANTHER); PTHR31213 (PANTHER); SSF55961 (SUPERFAMILY)
74408	protein abscisic acid-insensitive 5-like	1.09013e-20	378	20		0.871	21	P:response to freezing; F:activating transcription factor binding; P:embryo development ending in seed dormancy; P:gibberellic acid mediated signaling pathway; P:response to xenobiotic stimulus; F:protein dimerization activity; P:photomorphogenesis; P:lipid storage; P:sugar mediated signaling pathway; P:meristem structural organization; P:protein ubiquitination; F:sequence-specific DNA binding; P…	-	Coil (COILS); IPR004827 (SMART); IPR004827 (PFAM); G3DSA:1.20.5.170 (GENE3D); PTHR22952 (PANTHER); PTHR22952:SF85 (PANTHER); IPR004827 (PROSITE_PATTERNS); IPR004827 (PROSITE_PROFILES); SSF57959 (SUPERFAMILY)
76839	abscisic acid 8 -hydroxylase 3-like	6.33167e-50	347	20		0.8605	6	F:heme binding; F:oxidoreductase activity, acting on paired donors, with incorporation or reduction of molecular oxygen; F:monooxygenase activity; F:iron ion binding; F:electron carrier activity; P:oxidation-reduction process	-	IPR001128 (PFAM); IPR001128 (G3DSA:1.10.630.GENE3D); PTHR24286 (PANTHER); PTHR24286:SF6 (PANTHER); IPR001128 (SUPERFAMILY)
82867	abscisic acid-responsive (tb2 hva22) family protein	2.56431e-36	245	20		0.7965	2	C:nucleus; P:hormone-mediated signaling pathway	-	IPR004345 (PFAM); PTHR12300:SF20 (PANTHER); IPR004345 (PANTHER)
87023	abscisic acid 8 -hydroxylase 3-like	1.43144e-63	384	20		0.8365	6	F:heme binding; F:oxidoreductase activity, acting on paired donors, with incorporation or reduction of molecular oxygen; F:monooxygenase activity; F:iron ion binding; F:electron carrier activity; P:oxidation-reduction process	-	IPR002397 (PRINTS); IPR001128 (PFAM); IPR001128 (G3DSA:1.10.630.GENE3D); PTHR24286 (PANTHER); PTHR24286:SF6 (PANTHER); IPR001128 (SUPERFAMILY)
99929	abscisic acid receptor pyl8-like	3.89461e-28	311	20		0.8085	5	P:abscisic acid mediated signaling pathway; P:response to abscisic acid stimulus; P:response to stress; P:positive regulation of abscisic acid mediated signaling pathway; C:nucleus		IPR023393 (G3DSA:3.30.530.GENE3D); PTHR31213 (PANTHER); PTHR31213:SF1 (PANTHER)
606	abscisic acid responsive elements-binding factor 2	1.37535e-121	1627	20		0.631	8	P:response to water deprivation; P:response to salt stress; F:DNA binding; P:glucose mediated signaling pathway; F:protein binding; P:abscisic acid mediated signaling pathway; P:positive regulation of transcription, DNA-dependent; C:nucleus	-	SIGNAL_PEPTIDE_H_REGION (PHOBIUS); SIGNAL_PEPTIDE_C_REGION (PHOBIUS); NON_CYTOPLASMIC_DOMAIN (PHOBIUS); SIGNAL_PEPTIDE_N_REGION (PHOBIUS); TRANSMEMBRANE (PHOBIUS); SIGNAL_PEPTIDE (PHOBIUS); CYTOPLASMIC_DOMAIN (PHOBIUS)
2046	abscisic acid receptor pyl9-like	1.02937e-99	482	20		0.9605	2	F:abscisic acid binding; C:nucleus	-	IPR019587 (PFAM); IPR023393 (G3DSA:3.30.530.GENE3D); PTHR31213:SF1 (PANTHER); PTHR31213 (PANTHER); SSF55961 (SUPERFAMILY)
4459	abscisic acid receptor pyl8	1.1081e-37	595	20		0.922	0	-		TRANSMEMBRANE (PHOBIUS); CYTOPLASMIC_DOMAIN (PHOBIUS); NON_CYTOPLASMIC_DOMAIN (PHOBIUS); TMhelix (TMHMM)

## Sheet: Aquaporins
Contig number	Description	Sequence Length	#Hits	min. eValue	mean Similarity	#GOs	GOs	Enzyme Codes	InterProScan
11322	aquaporin nip1-2	1098	20	5.7823e-103	0.8285	10	P:arsenite transport; P:response to hypoxia; C:integral to membrane; F:arsenite transmembrane transporter activity; F:lactate transmembrane transporter activity; P:hydrogen peroxide transmembrane transport; P:lactate transmembrane transport; P:response to arsenic-containing substance; C:endoplasmic reticulum; C:plasma membrane	-	SignalP-TM (SIGNALP_GRAM_POSITIVE)
17499	probable aquaporin sip2-1-like	1122	20	1.17088e-128	0.8305	6	C:integral to membrane; C:endoplasmic reticulum; P:transport; C:plasma membrane; F:transporter activity; P:response to arsenic-containing substance	-	IPR000425 (PRINTS); IPR000425 (PFAM); IPR023271 (G3DSA:1.20.1080.GENE3D); PTHR19139:SF75 (PANTHER); IPR000425 (PANTHER); NON_CYTOPLASMIC_DOMAIN (PHOBIUS); CYTOPLASMIC_DOMAIN (PHOBIUS); TRANSMEMBRANE (PHOBIUS); CYTOPLASMIC_DOMAIN (PHOBIUS); NON_CYTOPLASMIC_DOMAIN (PHOBIUS); TRANSMEMBRANE (PHOBIUS); TRANSMEMBRANE (PHOBIUS); TRANSMEMBRANE (PHOBIUS); CYTOPLASMIC_DOMAIN (PHOBIUS); TRANSMEMBRANE (PHOBI…
21612	aquaporin nip2-1-like	540	20	7.68293e-45	0.7975	4	P:silicate transport; C:Casparian strip; C:integral to membrane; F:silicate transmembrane transporter activity	-	IPR000425 (PRINTS); IPR000425 (PFAM); IPR023271 (G3DSA:1.20.1080.GENE3D); PTHR19139:SF22 (PANTHER); IPR000425 (PANTHER); CYTOPLASMIC_DOMAIN (PHOBIUS); TRANSMEMBRANE (PHOBIUS); SIGNAL_PEPTIDE_N_REGION (PHOBIUS); SIGNAL_PEPTIDE_H_REGION (PHOBIUS); NON_CYTOPLASMIC_DOMAIN (PHOBIUS); SIGNAL_PEPTIDE (PHOBIUS); SIGNAL_PEPTIDE_C_REGION (PHOBIUS); IPR023271 (SUPERFAMILY); TMhelix (TMHMM); TMhelix (TMHMM)
30905	aquaporin nip2-1-like	825	20	9.78601e-109	0.849	4	C:Casparian strip; C:integral to membrane; F:silicate transmembrane transporter activity; P:silicate transport	-	IPR000425 (PRINTS); IPR023271 (G3DSA:1.20.1080.GENE3D); IPR000425 (PFAM); IPR000425 (PANTHER); PTHR19139:SF22 (PANTHER); IPR022357 (PROSITE_PATTERNS); CYTOPLASMIC_DOMAIN (PHOBIUS); NON_CYTOPLASMIC_DOMAIN (PHOBIUS); NON_CYTOPLASMIC_DOMAIN (PHOBIUS); NON_CYTOPLASMIC_DOMAIN (PHOBIUS); TRANSMEMBRANE (PHOBIUS); TRANSMEMBRANE (PHOBIUS); TRANSMEMBRANE (PHOBIUS); TRANSMEMBRANE (PHOBIUS); CYTOPLASMIC_DOMA…
37229	aquaporin nip6-1	432	20	3.60412e-28	0.841	11	F:borate transmembrane transporter activity; F:urea transmembrane transporter activity; F:glycerol transmembrane transporter activity; P:myo-inositol hexakisphosphate biosynthetic process; C:integral to membrane; P:borate transmembrane transport; F:water channel activity; P:urea transmembrane transport; P:glycerol transport; P:cellular response to boron-containing substance levels; C:plasma membr…	-	IPR000425 (PFAM); IPR023271 (G3DSA:1.20.1080.GENE3D); PTHR19139:SF22 (PANTHER); IPR000425 (PANTHER); CYTOPLASMIC_DOMAIN (PHOBIUS); TRANSMEMBRANE (PHOBIUS); NON_CYTOPLASMIC_DOMAIN (PHOBIUS); IPR023271 (SUPERFAMILY); TMhelix (TMHMM)
50450	aquaporin nip2-1-like	250	20	1.03114e-28	0.902	4	C:Casparian strip; C:integral to membrane; F:silicate transmembrane transporter activity; P:silicate transport	-	no IPS match
6446	aquaporin tip4-1-like	1132	20	5.02885e-131	0.875	7	P:water transport; C:plant-type vacuole membrane; C:central vacuole; P:transmembrane transport; C:integral to membrane; F:water channel activity; P:cytokinin mediated signaling pathway	-	IPR000425 (PRINTS); IPR000425 (TIGRFAM); IPR023271 (G3DSA:1.20.1080.GENE3D); IPR000425 (PFAM); IPR000425 (PANTHER); PTHR19139:SF51 (PANTHER); IPR022357 (PROSITE_PATTERNS); TRANSMEMBRANE (PHOBIUS); CYTOPLASMIC_DOMAIN (PHOBIUS); TRANSMEMBRANE (PHOBIUS); CYTOPLASMIC_DOMAIN (PHOBIUS); TRANSMEMBRANE (PHOBIUS); CYTOPLASMIC_DOMAIN (PHOBIUS); TRANSMEMBRANE (PHOBIUS); CYTOPLASMIC_DOMAIN (PHOBIUS); TRANSME…
59060	aquaporin	491	20	7.43829e-45	0.823	3	P:transport; C:integral to membrane; F:transporter activity	-	IPR000425 (PRINTS); IPR000425 (PFAM); IPR023271 (G3DSA:1.20.1080.GENE3D); PTHR19139:SF50 (PANTHER); IPR000425 (PANTHER); CYTOPLASMIC_DOMAIN (PHOBIUS); TRANSMEMBRANE (PHOBIUS); NON_CYTOPLASMIC_DOMAIN (PHOBIUS); TRANSMEMBRANE (PHOBIUS); CYTOPLASMIC_DOMAIN (PHOBIUS); IPR023271 (SUPERFAMILY); TMhelix (TMHMM); TMhelix (TMHMM)
60372	aquaporin pip	397	20	3.11789e-32	0.814	3	P:transport; C:integral to membrane; F:transporter activity	-	SIGNAL_PEPTIDE_N_REGION (PHOBIUS); SIGNAL_PEPTIDE (PHOBIUS); NON_CYTOPLASMIC_DOMAIN (PHOBIUS); SIGNAL_PEPTIDE_C_REGION (PHOBIUS); SIGNAL_PEPTIDE_H_REGION (PHOBIUS)
64509	probable aquaporin nip7-1-like	401	20	2.164e-20	0.8195	5	P:borate transmembrane transport; F:borate transmembrane transporter activity; P:purine nucleobase transport; C:integral to membrane; F:water channel activity	-	IPR000425 (PFAM); IPR023271 (G3DSA:1.20.1080.GENE3D); PTHR19139:SF23 (PANTHER); IPR000425 (PANTHER); NON_CYTOPLASMIC_DOMAIN (PHOBIUS); TRANSMEMBRANE (PHOBIUS); CYTOPLASMIC_DOMAIN (PHOBIUS); IPR023271 (SUPERFAMILY); TMhelix (TMHMM)
68886	aquaporin pip1 1	328	20	1.10622e-47	0.927	9	P:response to water deprivation; C:chloroplast envelope; C:vacuole; C:anchored to plasma membrane; P:water transport; C:integral to membrane; P:response to salt stress; C:mitochondrion; F:transporter activity	-	IPR000425 (PRINTS); IPR023271 (G3DSA:1.20.1080.GENE3D); IPR000425 (PFAM); PTHR19139:SF56 (PANTHER); IPR000425 (PANTHER); TRANSMEMBRANE (PHOBIUS); NON_CYTOPLASMIC_DOMAIN (PHOBIUS); TRANSMEMBRANE (PHOBIUS); CYTOPLASMIC_DOMAIN (PHOBIUS); NON_CYTOPLASMIC_DOMAIN (PHOBIUS); IPR023271 (SUPERFAMILY); TMhelix (TMHMM); TMhelix (TMHMM)
72268	probable aquaporin pip1-2-like	308	20	1.33511e-35	0.968	15	P:brassinosteroid biosynthetic process; P:response to water deprivation; C:mitochondrion; P:response to salt stress; C:integral to membrane; P:acetyl-CoA metabolic process; F:water channel activity; C:chloroplast envelope; P:cellular response to iron ion starvation; P:iron ion transport; F:protein binding; P:water transport; C:anchored to plasma membrane; C:vacuole; P:sterol biosynthetic process	-	IPR000425 (PFAM); IPR023271 (G3DSA:1.20.1080.GENE3D); PTHR19139:SF56 (PANTHER); IPR000425 (PANTHER); TRANSMEMBRANE (PHOBIUS); NON_CYTOPLASMIC_DOMAIN (PHOBIUS); CYTOPLASMIC_DOMAIN (PHOBIUS); IPR023271 (SUPERFAMILY); TMhelix (TMHMM)
74405	aquaporin pip1 1	233	20	3.97925e-38	0.9085	3	P:transport; C:integral to membrane; F:transporter activity	-	IPR000425 (PRINTS); IPR023271 (G3DSA:1.20.1080.GENE3D); IPR000425 (PFAM); PTHR19139:SF56 (PANTHER); IPR000425 (PANTHER); CYTOPLASMIC_DOMAIN (PHOBIUS); TRANSMEMBRANE (PHOBIUS); NON_CYTOPLASMIC_DOMAIN (PHOBIUS); IPR023271 (SUPERFAMILY); TMhelix (TMHMM); TMhelix (TMHMM)
90132	aquaporin nip1-2-like	360	20	8.06523e-28	0.7725	1	C:membrane	-	no IPS match
97487	probable aquaporin nip-type-like	473	20	3.38977e-60	0.8665	3	C:membrane; P:transport; F:transporter activity		IPR000425 (PRINTS); IPR000425 (PFAM); IPR023271 (G3DSA:1.20.1080.GENE3D); PTHR19139:SF22 (PANTHER); IPR000425 (PANTHER); CYTOPLASMIC_DOMAIN (PHOBIUS); TRANSMEMBRANE (PHOBIUS); TRANSMEMBRANE (PHOBIUS); CYTOPLASMIC_DOMAIN (PHOBIUS); TRANSMEMBRANE (PHOBIUS); NON_CYTOPLASMIC_DOMAIN (PHOBIUS); NON_CYTOPLASMIC_DOMAIN (PHOBIUS); IPR023271 (SUPERFAMILY); TMhelix (TMHMM); TMhelix (TMHMM); TMhelix (TMHMM)
1354	aquaporin	966	20	2.54959e-134	0.9475	9	P:response to water deprivation; C:chloroplast envelope; C:vacuole; C:anchored to plasma membrane; P:water transport; C:integral to membrane; P:response to salt stress; C:mitochondrion; F:transporter activity	-	IPR000425 (PRINTS); IPR000425 (PFAM); IPR023271 (G3DSA:1.20.1080.GENE3D); IPR000425 (TIGRFAM); PTHR19139:SF56 (PANTHER); IPR000425 (PANTHER); IPR022357 (PROSITE_PATTERNS); TRANSMEMBRANE (PHOBIUS); CYTOPLASMIC_DOMAIN (PHOBIUS); TRANSMEMBRANE (PHOBIUS); TRANSMEMBRANE (PHOBIUS); NON_CYTOPLASMIC_DOMAIN (PHOBIUS); NON_CYTOPLASMIC_DOMAIN (PHOBIUS); TRANSMEMBRANE (PHOBIUS); NON_CYTOPLASMIC_DOMAIN (PHOBI…
