# Supplementary material for: Transcriptome sequencing, annotation and polymorphism detection in the hop bush, Dodonaea viscosa
Source: BMC Genomics. 2015 Oct 16;16:803. doi: 10.1186/s12864-015-1987-1 (PMC4609105; doi:10.1186/s12864-015-1987-1)
Supplement: Additional file 2: — Output from KEGG analysis of contigs, listing identified pathways that gene products areinvolved in. (XLSX 120 kb) [file 12864_2015_1987_MOESM2_ESM.xlsx]

## Sheet: kegg_data2.txt
Pathway	Seqs in Pathway	Enzyme	Ezyme ID	Seqs of Enzyme	Seqs	Pathway ID	Pathway Image
Steroid hormone biosynthesis	96	monooxygenase	ec:1.14.14.1	42	contig_102651, contig_10743, contig_11619, contig_11670, contig_12642, contig_19009, contig_19243, contig_21457, contig_21554, contig_29095, contig_29849, contig_30465, contig_30466, contig_30467, contig_34567, contig_35767, contig_37573, contig_40558, contig_42548, contig_49188, contig_51373, contig_51547, contig_6494, contig_7744, contig_7777, contig_7978, contig_8171, contig_57129, contig_6161…	map00140	map00140_20140218135901.png
Steroid hormone biosynthesis	96	1-naphthol glucuronyltransferase	ec:2.4.1.17	1	contig_3237	map00140	map00140_20140218135901.png
Steroid hormone biosynthesis	96	17-dehydrogenase	ec:1.1.1.62	9	contig_11441, contig_16581, contig_24183, contig_24184, contig_25589, contig_39675, contig_42041, contig_48116, contig_60398	map00140	map00140_20140218135901.png
Steroid hormone biosynthesis	96	20beta)-hydroxysteroid dehydrogenase	ec:1.1.1.53	8	contig_19627, contig_22115, contig_6615, contig_66677, contig_72433, contig_78763, contig_91559, contig_92260	map00140	map00140_20140218135901.png
Steroid hormone biosynthesis	96	17)beta-hydroxysteroid dehydrogenase	ec:1.1.1.51	1	contig_29016	map00140	map00140_20140218135901.png
Steroid hormone biosynthesis	96	5beta-reductase	ec:1.3.1.3	4	contig_26222, contig_43439, contig_50832, contig_206	map00140	map00140_20140218135901.png
Steroid hormone biosynthesis	96	sulfotransferase	ec:2.8.2.2	2	contig_51749, contig_51750	map00140	map00140_20140218135901.png
Steroid hormone biosynthesis	96	dehydrogenase	ec:1.1.1.149	1	contig_11554	map00140	map00140_20140218135901.png
Steroid hormone biosynthesis	96	dehydrogenase	ec:1.1.1.145	27	contig_11651, contig_13119, contig_18029, contig_21424, contig_26222, contig_27604, contig_28252, contig_32800, contig_34313, contig_34314, contig_36691, contig_43439, contig_50832, contig_52170, contig_7595, contig_56532, contig_57479, contig_76533, contig_77998, contig_82988, contig_205, contig_206, contig_607, contig_2232, contig_2715, contig_3441, contig_3827	map00140	map00140_20140218135901.png
Steroid hormone biosynthesis	96	4-dehydrogenase (NADP+)	ec:1.3.1.22	1	contig_24845	map00140	map00140_20140218135901.png
Steroid hormone biosynthesis	96	O-methyltransferase	ec:2.1.1.6	4	contig_20295, contig_20484, contig_8411, contig_88546	map00140	map00140_20140218135901.png
Caprolactam degradation	34	dehydrogenase (NADP+)	ec:1.2.1.4	2	contig_100179, contig_4106	map00930	map00930_20140218135905.png
Caprolactam degradation	34	hydratase	ec:4.2.1.17	18	contig_105835, contig_13317, contig_21323, contig_21677, contig_29078, contig_29228, contig_29532, contig_31343, contig_32543, contig_45385, contig_7699, contig_8746, contig_66254, contig_80168, contig_215, contig_1005, contig_3751, contig_4606	map00930	map00930_20140218135905.png
Caprolactam degradation	34	dehydrogenase	ec:1.1.1.90	6	contig_10615, contig_21352, contig_21605, contig_26256, contig_35198, contig_58398	map00930	map00930_20140218135905.png
Caprolactam degradation	34	dehydrogenase	ec:1.1.1.35	7	contig_105835, contig_14989, contig_39702, contig_8746, contig_80168, contig_1005, contig_3751	map00930	map00930_20140218135905.png
Caprolactam degradation	34	dehydrogenase (NADP+)	ec:1.1.1.2	6	contig_13820, contig_13821, contig_24825, contig_58021, contig_70425, contig_81228	map00930	map00930_20140218135905.png
Thiamine metabolism	138	kinase	ec:2.7.1.49	1	contig_26879	map00730	map00730_20140218135909.png
Thiamine metabolism	138	synthase	ec:2.2.1.7	7	contig_10392, contig_16534, contig_16535, contig_28143, contig_393, contig_646, contig_3934	map00730	map00730_20140218135909.png
Thiamine metabolism	138	kinase	ec:2.7.4.7	1	contig_26879	map00730	map00730_20140218135909.png
Thiamine metabolism	138	desulfurase	ec:2.8.1.7	4	contig_12785, contig_23680, contig_39020, contig_2571	map00730	map00730_20140218135909.png
Thiamine metabolism	138	diphosphokinase	ec:2.7.6.2	3	contig_10124, contig_67222, contig_4434	map00730	map00730_20140218135909.png
Thiamine metabolism	138	diphosphorylase	ec:2.5.1.3	6	contig_14451, contig_22252, contig_26879, contig_34104, contig_6089, contig_6090	map00730	map00730_20140218135909.png
Thiamine metabolism	138	phosphatase	ec:3.6.1.15	118	contig_103825, contig_104158, contig_10647, contig_11985, contig_12113, contig_12499, contig_12565, contig_12566, contig_13102, contig_13642, contig_14085, contig_14808, contig_14864, contig_14988, contig_16797, contig_16962, contig_17742, contig_18689, contig_18770, contig_19164, contig_19267, contig_19390, contig_19911, contig_19996, contig_20344, contig_20535, contig_21994, contig_22766, conti…	map00730	map00730_20140218135909.png
Thiamine metabolism	138	kinase	ec:2.7.1.50	1	contig_22476	map00730	map00730_20140218135909.png
Glycosaminoglycan biosynthesis - heparan sulfate / heparin	48	4-alpha-N-acetylglucosaminyltransferase	ec:2.4.1.224	11	contig_12365, contig_12366, contig_21076, contig_23512, contig_26301, contig_40175, contig_41711, contig_42451, contig_45862, contig_54346, contig_77641	map00534	map00534_20140218135912.png
Glycosaminoglycan biosynthesis - heparan sulfate / heparin	48	4-alpha-N-acetylglucosaminyltransferase	ec:2.4.1.223	4	contig_29120, contig_39434, contig_51528, contig_2459	map00534	map00534_20140218135912.png
Glycosaminoglycan biosynthesis - heparan sulfate / heparin	48	3-beta-glucuronosyltransferase	ec:2.4.1.135	5	contig_16211, contig_22258, contig_24257, contig_24258, contig_7600	map00534	map00534_20140218135912.png
Glycosaminoglycan biosynthesis - heparan sulfate / heparin	48	3-beta-galactosyltransferase	ec:2.4.1.134	17	contig_11296, contig_11333, contig_17886, contig_18203, contig_18923, contig_19550, contig_21244, contig_21434, contig_22466, contig_33918, contig_34459, contig_40769, contig_5158, contig_5159, contig_7092, contig_232, contig_3521	map00534	map00534_20140218135912.png
Glycosaminoglycan biosynthesis - heparan sulfate / heparin	48	xylosyltransferase	ec:2.4.2.26	11	contig_10107, contig_13419, contig_14577, contig_15044, contig_15051, contig_18641, contig_23334, contig_29282, contig_30687, contig_31718, contig_2277	map00534	map00534_20140218135912.png
Glycosaminoglycan biosynthesis - keratan sulfate	1	alpha-2,3-sialyltransferase	ec:2.4.99.4	1	contig_11789	map00533	map00533_20140218135915.png
Glycosaminoglycan biosynthesis - chondroitin sulfate / dermatan sulfate	33	3-beta-glucuronosyltransferase	ec:2.4.1.135	5	contig_16211, contig_22258, contig_24257, contig_24258, contig_7600	map00532	map00532_20140218135917.png
Glycosaminoglycan biosynthesis - chondroitin sulfate / dermatan sulfate	33	3-beta-galactosyltransferase	ec:2.4.1.134	17	contig_11296, contig_11333, contig_17886, contig_18203, contig_18923, contig_19550, contig_21244, contig_21434, contig_22466, contig_33918, contig_34459, contig_40769, contig_5158, contig_5159, contig_7092, contig_232, contig_3521	map00532	map00532_20140218135917.png
Glycosaminoglycan biosynthesis - chondroitin sulfate / dermatan sulfate	33	xylosyltransferase	ec:2.4.2.26	11	contig_10107, contig_13419, contig_14577, contig_15044, contig_15051, contig_18641, contig_23334, contig_29282, contig_30687, contig_31718, contig_2277	map00532	map00532_20140218135917.png
Glycosaminoglycan degradation	64	hexosaminidase	ec:3.2.1.52	7	contig_11684, contig_11685, contig_15791, contig_20910, contig_9272, contig_820, contig_1592	map00531	map00531_20140218135920.png
Glycosaminoglycan degradation	64	alpha-acetylglucosaminidase	ec:3.2.1.50	5	contig_11809, contig_21535, contig_28656, contig_30033, contig_57533	map00531	map00531_20140218135920.png
Glycosaminoglycan degradation	64	beta-glucuronide glucuronohydrolase glucuronidase	ec:3.2.1.31	8	contig_25890, contig_32820, contig_40342, contig_44689, contig_9551, contig_63488, contig_82926, contig_3399	map00531	map00531_20140218135920.png
Glycosaminoglycan degradation	64	lactase (ambiguous)	ec:3.2.1.23	44	contig_10098, contig_10720, contig_10721, contig_11447, contig_20589, contig_20590, contig_22879, contig_23705, contig_23846, contig_24307, contig_25397, contig_25417, contig_28458, contig_28459, contig_28736, contig_31704, contig_38963, contig_45484, contig_5457, contig_5759, contig_6437, contig_7357, contig_7456, contig_7574, contig_9355, contig_9636, contig_56697, contig_57333, contig_63722, c…	map00531	map00531_20140218135920.png
Arginine and proline metabolism	139	decarboxylase	ec:4.1.1.3	1	contig_18360	map00330	map00330_20140218135932.png
Arginine and proline metabolism	139	synthase (NADPH dependent)	ec:1.14.13.39	1	contig_6517	map00330	map00330_20140218135932.png
Arginine and proline metabolism	139	dehydrogenase (NAD+)	ec:1.2.1.3	19	contig_100179, contig_10871, contig_11304, contig_11814, contig_13079, contig_19594, contig_33651, contig_5507, contig_5887, contig_6833, contig_830, contig_1879, contig_1915, contig_2018, contig_2954, contig_3902, contig_4096, contig_4097, contig_4106	map00330	map00330_20140218135932.png
Arginine and proline metabolism	139	dioxygenase	ec:1.14.11.2	10	contig_15609, contig_15676, contig_16428, contig_20039, contig_24155, contig_28126, contig_30979, contig_39212, contig_4320, contig_4980	map00330	map00330_20140218135932.png
Arginine and proline metabolism	139	kinase	ec:2.7.2.8	2	contig_11970, contig_22138	map00330	map00330_20140218135932.png
Arginine and proline metabolism	139	carbamoyltransferase	ec:2.1.3.3	1	contig_1790	map00330	map00330_20140218135932.png
Arginine and proline metabolism	139	transaminase	ec:2.6.1.1	19	contig_12638, contig_16527, contig_17190, contig_22493, contig_25372, contig_25918, contig_28122, contig_32563, contig_40103, contig_40413, contig_6208, contig_6871, contig_9302, contig_59803, contig_1586, contig_1602, contig_1656, contig_2777, contig_4401	map00330	map00330_20140218135932.png
Arginine and proline metabolism	139	ec:3.5.1.5 urease	ec:3.5.1.5	3	contig_15171, contig_22666, contig_72635	map00330	map00330_20140218135932.png
Arginine and proline metabolism	139	acylamidase	ec:3.5.1.4	20	contig_10227, contig_10573, contig_10574, contig_10586, contig_11349, contig_17733, contig_19277, contig_21475, contig_26398, contig_26399, contig_29642, contig_33699, contig_33700, contig_5650, contig_5651, contig_6589, contig_6590, contig_67928, contig_83367, contig_1463	map00330	map00330_20140218135932.png
Arginine and proline metabolism	139	glutaminase I	ec:3.5.1.2	2	contig_47517, contig_3395	map00330	map00330_20140218135932.png
Arginine and proline metabolism	139	lyase	ec:4.3.2.1	1	contig_3634	map00330	map00330_20140218135932.png
Arginine and proline metabolism	139	amidase	ec:3.5.1.53	1	contig_24171	map00330	map00330_20140218135932.png
Arginine and proline metabolism	139	5-kinase	ec:2.7.2.11	3	contig_10391, contig_11970, contig_84	map00330	map00330_20140218135932.png
Arginine and proline metabolism	139	N-acetyltransferase	ec:2.3.1.1	4	contig_14096, contig_15682, contig_17677, contig_22138	map00330	map00330_20140218135932.png
Arginine and proline metabolism	139	deacetylase	ec:3.5.1.16	1	contig_2866	map00330	map00330_20140218135932.png
Arginine and proline metabolism	139	acid amidohydrolase	ec:3.5.1.14	2	contig_14119, contig_5118	map00330	map00330_20140218135932.png
Arginine and proline metabolism	139	transaminase	ec:2.6.1.21	1	contig_19188	map00330	map00330_20140218135932.png
Arginine and proline metabolism	139	aminotransferase	ec:2.6.1.13	2	contig_27895, contig_33958	map00330	map00330_20140218135932.png
Arginine and proline metabolism	139	transaminase	ec:2.6.1.11	3	contig_16924, contig_16925, contig_5354	map00330	map00330_20140218135932.png
Arginine and proline metabolism	139	decarboxylase	ec:4.1.1.50	7	contig_17246, contig_22582, contig_7519, contig_62026, contig_69791, contig_1205, contig_3069	map00330	map00330_20140218135932.png
Arginine and proline metabolism	139	decarboxylase	ec:4.1.1.19	5	contig_12672, contig_69791, contig_1205, contig_3069, contig_4810	map00330	map00330_20140218135932.png
Arginine and proline metabolism	139	arginine amidinase	ec:3.5.3.1	2	contig_40977, contig_7877	map00330	map00330_20140218135932.png
Arginine and proline metabolism	139	synthase (ammonia)	ec:6.3.4.16	1	contig_7488	map00330	map00330_20140218135932.png
Arginine and proline metabolism	139	dehydrogenase (NADP+)	ec:1.4.1.4	2	contig_10550, contig_27138	map00330	map00330_20140218135932.png
Arginine and proline metabolism	139	dehydrogenase [NAD(P)+]	ec:1.4.1.3	5	contig_15254, contig_25253, contig_25641, contig_976, contig_3282	map00330	map00330_20140218135932.png
Arginine and proline metabolism	139	dehydrogenase	ec:1.4.1.2	3	contig_25253, contig_25641, contig_976	map00330	map00330_20140218135932.png
Arginine and proline metabolism	139	oxidase	ec:1.4.3.22	1	contig_94685	map00330	map00330_20140218135932.png
Arginine and proline metabolism	139	cyclodeaminase	ec:4.3.1.12	1	contig_8191	map00330	map00330_20140218135932.png
Arginine and proline metabolism	139	N-acetyltransferase	ec:2.3.1.35	1	contig_14096	map00330	map00330_20140218135932.png
Arginine and proline metabolism	139	N-methyltransferase	ec:2.1.1.2	1	contig_12020	map00330	map00330_20140218135932.png
Arginine and proline metabolism	139	synthase	ec:2.5.1.22	1	contig_4987	map00330	map00330_20140218135932.png
Arginine and proline metabolism	139	synthase	ec:2.5.1.16	3	contig_23766, contig_5333, contig_4987	map00330	map00330_20140218135932.png
Arginine and proline metabolism	139	ligase	ec:6.3.1.2	12	contig_16299, contig_17539, contig_26463, contig_31300, contig_33714, contig_34433, contig_57944, contig_94138, contig_43, contig_373, contig_1116, contig_2187	map00330	map00330_20140218135932.png
Arginine and proline metabolism	139	reductase	ec:1.5.1.2	1	contig_4418	map00330	map00330_20140218135932.png
Arginine and proline metabolism	139	dehydrogenase	ec:1.2.1.41	2	contig_10391, contig_84	map00330	map00330_20140218135932.png
Arginine and proline metabolism	139	reductase	ec:1.2.1.38	3	contig_17219, contig_78631, contig_4964	map00330	map00330_20140218135932.png
Arginine and proline metabolism	139	synthase	ec:6.3.4.5	1	contig_9695	map00330	map00330_20140218135932.png
Arginine and proline metabolism	139	deiminase	ec:3.5.3.12	3	contig_15449, contig_19083, contig_5115	map00330	map00330_20140218135932.png
Arginine and proline metabolism	139	agmatine ureohydrolase	ec:3.5.3.11	1	contig_7877	map00330	map00330_20140218135932.png
Ubiquinone and other terpenoid-quinone biosynthesis	68	synthase	ec:2.2.1.9	5	contig_14272, contig_16029, contig_28662, contig_31939, contig_8177	map00130	map00130_20140218135938.png
Ubiquinone and other terpenoid-quinone biosynthesis	68	ligase	ec:6.2.1.26	17	contig_10802, contig_11992, contig_13218, contig_14589, contig_19124, contig_27096, contig_31033, contig_35983, contig_39017, contig_5963, contig_7541, contig_67050, contig_88343, contig_2695, contig_2883, contig_3550, contig_4351	map00130	map00130_20140218135938.png
Ubiquinone and other terpenoid-quinone biosynthesis	68	ligase	ec:6.2.1.12	22	contig_10479, contig_13406, contig_13495, contig_13499, contig_15190, contig_17415, contig_25297, contig_28759, contig_39756, contig_39975, contig_40719, contig_43925, contig_49291, contig_53614, contig_54902, contig_8521, contig_8699, contig_8894, contig_56554, contig_75527, contig_1477, contig_4014	map00130	map00130_20140218135938.png
Ubiquinone and other terpenoid-quinone biosynthesis	68	synthase	ec:4.1.3.36	4	contig_14899, contig_19364, contig_23445, contig_48294	map00130	map00130_20140218135938.png
Ubiquinone and other terpenoid-quinone biosynthesis	68	reductase	ec:1.1.1.237	2	contig_46532, contig_1993	map00130	map00130_20140218135938.png
Ubiquinone and other terpenoid-quinone biosynthesis	68	transaminase	ec:2.6.1.5	8	contig_12232, contig_20007, contig_28023, contig_36320, contig_47929, contig_5804, contig_6010, contig_2228	map00130	map00130_20140218135938.png
Ubiquinone and other terpenoid-quinone biosynthesis	68	methyltransferase	ec:2.1.1.114	3	contig_14212, contig_35880, contig_1045	map00130	map00130_20140218135938.png
Ubiquinone and other terpenoid-quinone biosynthesis	68	dioxygenase	ec:1.13.11.27	2	contig_220, contig_1258	map00130	map00130_20140218135938.png
Ubiquinone and other terpenoid-quinone biosynthesis	68	synthase	ec:5.4.4.2	2	contig_12397, contig_28714	map00130	map00130_20140218135938.png
Ubiquinone and other terpenoid-quinone biosynthesis	68	O-methyltransferase	ec:2.1.1.95	1	contig_300	map00130	map00130_20140218135938.png
Ubiquinone and other terpenoid-quinone biosynthesis	68	3-O-methyltransferase	ec:2.1.1.64	1	contig_1045	map00130	map00130_20140218135938.png
Ubiquinone and other terpenoid-quinone biosynthesis	68	polyprenyltransferase	ec:2.5.1.39	1	contig_15901	map00130	map00130_20140218135938.png
Ubiquinone and other terpenoid-quinone biosynthesis	68	dehydrogenase (quinone)	ec:1.6.5.2	1	contig_1754	map00130	map00130_20140218135938.png
Valine, leucine and isoleucine biosynthesis	31	synthase	ec:2.2.1.6	6	contig_10144, contig_11145, contig_27685, contig_41938, contig_7132, contig_1306	map00290	map00290_20140218135942.png
Valine, leucine and isoleucine biosynthesis	31	dehydratase	ec:4.2.1.33	2	contig_9905, contig_3038	map00290	map00290_20140218135942.png
Valine, leucine and isoleucine biosynthesis	31	reductoisomerase	ec:1.1.1.86	1	contig_1082	map00290	map00290_20140218135942.png
Valine, leucine and isoleucine biosynthesis	31	dehydrogenase	ec:1.1.1.85	1	contig_8072	map00290	map00290_20140218135942.png
Valine, leucine and isoleucine biosynthesis	31	synthase	ec:2.3.3.13	2	contig_8096, contig_4666	map00290	map00290_20140218135942.png
Valine, leucine and isoleucine biosynthesis	31	dehydratase	ec:4.2.1.9	2	contig_11774, contig_12302	map00290	map00290_20140218135942.png
Valine, leucine and isoleucine biosynthesis	31	transaminase	ec:2.6.1.42	13	contig_19563, contig_19657, contig_21620, contig_21622, contig_22147, contig_26390, contig_5556, contig_5641, contig_6865, contig_6866, contig_8452, contig_70170, contig_78239	map00290	map00290_20140218135942.png
Valine, leucine and isoleucine biosynthesis	31	ammonia-lyase	ec:4.3.1.19	4	contig_16010, contig_16923, contig_5548, contig_8505	map00290	map00290_20140218135942.png
Sulfur metabolism	91	kinase	ec:2.7.1.25	4	contig_103465, contig_6545, contig_6546, contig_9230	map00920	map00920_20140218135948.png
Sulfur metabolism	91	oxidase	ec:1.8.3.1	4	contig_16406, contig_16407, contig_34377, contig_2267	map00920	map00920_20140218135948.png
Sulfur metabolism	91	adenosine 5-phosphosulfate sulfohydrolase	ec:3.6.2.1	11	contig_21493, contig_31780, contig_41774, contig_43177, contig_45957, contig_45958, contig_5204, contig_5205, contig_9086, contig_9542, contig_4867	map00920	map00920_20140218135948.png
Sulfur metabolism	91	dioxygenase	ec:1.13.11.18	1	contig_10978	map00920	map00920_20140218135948.png
Sulfur metabolism	91	reductase	ec:1.8.99.2	1	contig_79580	map00920	map00920_20140218135948.png
Sulfur metabolism	91	reductase	ec:1.8.99.1	1	contig_1839	map00920	map00920_20140218135948.png
Sulfur metabolism	91	nucleotidase	ec:3.1.3.7	14	contig_11506, contig_11806, contig_18347, contig_21303, contig_21307, contig_22771, contig_33733, contig_38680, contig_6128, contig_6934, contig_69092, contig_66, contig_4111, contig_4112	map00920	map00920_20140218135948.png
Sulfur metabolism	91	ATPase	ec:3.6.3.36	1	contig_25526	map00920	map00920_20140218135948.png
Sulfur metabolism	91	ATPase	ec:3.6.3.25	2	contig_14439, contig_4624	map00920	map00920_20140218135948.png
Sulfur metabolism	91	adenylyltransferase (ADP)	ec:2.7.7.5	1	contig_9542	map00920	map00920_20140218135948.png
Sulfur metabolism	91	adenylyltransferase	ec:2.7.7.4	13	contig_20038, contig_31659, contig_37016, contig_43216, contig_7935, contig_68583, contig_72418, contig_74742, contig_89170, contig_530, contig_808, contig_1034, contig_2212	map00920	map00920_20140218135948.png
Sulfur metabolism	91	O-acetyltransferase	ec:2.3.1.30	7	contig_17650, contig_23787, contig_41947, contig_41948, contig_5727, contig_7406, contig_2425	map00920	map00920_20140218135948.png
Sulfur metabolism	91	sulfurtransferase	ec:2.8.1.1	3	contig_39441, contig_78652, contig_1886	map00920	map00920_20140218135948.png
Sulfur metabolism	91	reductase (glutathione)	ec:1.8.4.9	2	contig_79580, contig_1867	map00920	map00920_20140218135948.png
Sulfur metabolism	91	reductase (thioredoxin)	ec:1.8.4.8	2	contig_79580, contig_1867	map00920	map00920_20140218135948.png
Sulfur metabolism	91	gamma-synthase	ec:2.5.1.48	4	contig_12649, contig_17143, contig_68245, contig_513	map00920	map00920_20140218135948.png
Sulfur metabolism	91	synthase	ec:2.5.1.47	24	contig_12049, contig_12050, contig_12418, contig_13195, contig_14532, contig_16114, contig_21406, contig_23831, contig_24112, contig_24706, contig_25085, contig_29100, contig_34218, contig_37367, contig_37414, contig_49158, contig_52940, contig_6921, contig_6922, contig_55713, contig_65566, contig_75413, contig_1295, contig_2926	map00920	map00920_20140218135948.png
Sulfur metabolism	91	reductase (ferredoxin)	ec:1.8.7.1	1	contig_1839	map00920	map00920_20140218135948.png
Carbon fixation pathways in prokaryotes	90	hydratase	ec:4.2.1.17	18	contig_105835, contig_13317, contig_21323, contig_21677, contig_29078, contig_29228, contig_29532, contig_31343, contig_32543, contig_45385, contig_7699, contig_8746, contig_66254, contig_80168, contig_215, contig_1005, contig_3751, contig_4606	map00720	map00720_20140218135953.png
Carbon fixation pathways in prokaryotes	90	carboxylase	ec:6.4.1.2	10	contig_12325, contig_12336, contig_12793, contig_16667, contig_16772, contig_5029, contig_7215, contig_65380, contig_1741, contig_2725	map00720	map00720_20140218135953.png
Carbon fixation pathways in prokaryotes	90	cyclohydrolase	ec:3.5.4.9	2	contig_5600, contig_7419	map00720	map00720_20140218135953.png
Carbon fixation pathways in prokaryotes	90	dehydrogenase (NADP+)	ec:1.1.1.42	4	contig_13950, contig_6439, contig_9267, contig_478	map00720	map00720_20140218135953.png
Carbon fixation pathways in prokaryotes	90	hydratase	ec:4.2.1.3	6	contig_6943, contig_9413, contig_9414, contig_62344, contig_1450, contig_2426	map00720	map00720_20140218135953.png
Carbon fixation pathways in prokaryotes	90	hydratase	ec:4.2.1.2	1	contig_21359	map00720	map00720_20140218135953.png
Carbon fixation pathways in prokaryotes	90	dehydrogenase	ec:1.1.1.37	11	contig_19591, contig_34426, contig_34435, contig_47942, contig_53271, contig_7513, contig_8807, contig_81577, contig_383, contig_1758, contig_4367	map00720	map00720_20140218135953.png
Carbon fixation pathways in prokaryotes	90	C-acetyltransferase	ec:2.3.1.9	3	contig_28540, contig_7678, contig_3693	map00720	map00720_20140218135953.png
Carbon fixation pathways in prokaryotes	90	dehydrogenase	ec:1.1.1.35	7	contig_105835, contig_14989, contig_39702, contig_8746, contig_80168, contig_1005, contig_3751	map00720	map00720_20140218135953.png
Carbon fixation pathways in prokaryotes	90	dehydrogenase	ec:1.3.99.1	1	contig_49683	map00720	map00720_20140218135953.png
Carbon fixation pathways in prokaryotes	90	carboxylase	ec:4.1.1.31	5	contig_39229, contig_6283, contig_81294, contig_1506, contig_4804	map00720	map00720_20140218135953.png
Carbon fixation pathways in prokaryotes	90	ligase (ADP-forming)	ec:6.2.1.5	7	contig_45204, contig_65632, contig_158, contig_1064, contig_1215, contig_2590, contig_2793	map00720	map00720_20140218135953.png
Carbon fixation pathways in prokaryotes	90	ligase	ec:6.2.1.1	9	contig_10201, contig_13209, contig_14589, contig_22163, contig_30499, contig_30500, contig_31208, contig_2091, contig_2695	map00720	map00720_20140218135953.png
Carbon fixation pathways in prokaryotes	90	reductase [NAD(P)H]	ec:1.5.1.20	3	contig_14599, contig_6577, contig_2738	map00720	map00720_20140218135953.png
Carbon fixation pathways in prokaryotes	90	citrate synthase	ec:2.3.3.8	7	contig_45204, contig_65632, contig_158, contig_1064, contig_1215, contig_2590, contig_2793	map00720	map00720_20140218135953.png
Carbon fixation pathways in prokaryotes	90	dehydrogenase (NADP+)	ec:1.5.1.5	2	contig_5600, contig_7419	map00720	map00720_20140218135953.png
Carbon fixation pathways in prokaryotes	90	phosphate dikinase	ec:2.7.9.1	3	contig_30253, contig_62599, contig_2564	map00720	map00720_20140218135953.png
Carbon fixation pathways in prokaryotes	90	ligase	ec:6.3.4.3	5	contig_29529, contig_45398, contig_45467, contig_90584, contig_2995	map00720	map00720_20140218135953.png
Butirosin and neomycin biosynthesis	9	glucokinase (phosphorylating)	ec:2.7.1.2	7	contig_18756, contig_30313, contig_33514, contig_42815, contig_48988, contig_8532, contig_2662	map00524	map00524_20140218135955.png
Butirosin and neomycin biosynthesis	9	hexokinase type IV glucokinase	ec:2.7.1.1	2	contig_24471, contig_27932	map00524	map00524_20140218135955.png
Polyketide sugar unit biosynthesis	9	4,6-dehydratase	ec:4.2.1.46	7	contig_32070, contig_42096, contig_60231, contig_67734, contig_77807, contig_888, contig_2889	map00523	map00523_20140218135959.png
Polyketide sugar unit biosynthesis	9	reductase	ec:1.1.1.133	7	contig_11207, contig_21745, contig_42096, contig_60231, contig_67734, contig_77807, contig_888	map00523	map00523_20140218135959.png
Polyketide sugar unit biosynthesis	9	3,5-epimerase	ec:5.1.3.13	1	contig_11207	map00523	map00523_20140218135959.png
Streptomycin biosynthesis	34	4,6-dehydratase	ec:4.2.1.46	7	contig_32070, contig_42096, contig_60231, contig_67734, contig_77807, contig_888, contig_2889	map00521	map00521_20140218140004.png
Streptomycin biosynthesis	34	2-dehydrogenase	ec:1.1.1.18	1	contig_22798	map00521	map00521_20140218140004.png
Streptomycin biosynthesis	34	glucokinase (phosphorylating)	ec:2.7.1.2	7	contig_18756, contig_30313, contig_33514, contig_42815, contig_48988, contig_8532, contig_2662	map00521	map00521_20140218140004.png
Streptomycin biosynthesis	34	hexokinase type IV glucokinase	ec:2.7.1.1	2	contig_24471, contig_27932	map00521	map00521_20140218140004.png
Streptomycin biosynthesis	34	synthase	ec:5.5.1.4	4	contig_32099, contig_47476, contig_697, contig_1454	map00521	map00521_20140218140004.png
Streptomycin biosynthesis	34	reductase	ec:1.1.1.133	7	contig_11207, contig_21745, contig_42096, contig_60231, contig_67734, contig_77807, contig_888	map00521	map00521_20140218140004.png
Streptomycin biosynthesis	34	3,5-epimerase	ec:5.1.3.13	1	contig_11207	map00521	map00521_20140218140004.png
Streptomycin biosynthesis	34	phosphatase	ec:3.1.3.25	6	contig_11806, contig_22771, contig_38680, contig_6128, contig_4111, contig_4112	map00521	map00521_20140218140004.png
Streptomycin biosynthesis	34	(alpha-D-glucose-1,6-bisphosphate-dependent)	ec:5.4.2.2	5	contig_94106, contig_437, contig_438, contig_2405, contig_3062	map00521	map00521_20140218140004.png
Amino sugar and nucleotide sugar metabolism	189	L-arabinokinase (phosphorylating)	ec:2.7.1.46	5	contig_12838, contig_16375, contig_48988, contig_63018, contig_94325	map00520	map00520_20140218140018.png
Amino sugar and nucleotide sugar metabolism	189	galacturonokinase (phosphorylating) D-galacturonic acid kinase	ec:2.7.1.44	3	contig_48988, contig_76556, contig_4013	map00520	map00520_20140218140018.png
Amino sugar and nucleotide sugar metabolism	189	glucuronokinase (phosphorylating)	ec:2.7.1.43	1	contig_48988	map00520	map00520_20140218140018.png
Amino sugar and nucleotide sugar metabolism	189	4,6-dehydratase	ec:4.2.1.76	4	contig_42096, contig_60231, contig_77807, contig_888	map00520	map00520_20140218140018.png
Amino sugar and nucleotide sugar metabolism	189	4,6-dehydratase	ec:4.2.1.47	1	contig_9057	map00520	map00520_20140218140018.png
Amino sugar and nucleotide sugar metabolism	189	synthase	ec:1.1.1.271	3	contig_360, contig_1628, contig_1629	map00520	map00520_20140218140018.png
Amino sugar and nucleotide sugar metabolism	189	4-alpha-galacturonosyltransferase	ec:2.4.1.43	23	contig_10487, contig_11138, contig_11278, contig_11330, contig_21315, contig_23844, contig_27687, contig_30538, contig_37732, contig_47024, contig_6303, contig_6838, contig_8104, contig_9122, contig_9499, contig_9505, contig_59622, contig_84649, contig_92015, contig_1556, contig_1836, contig_2851, contig_3180	map00520	map00520_20140218140018.png
Amino sugar and nucleotide sugar metabolism	189	N-acetyltransferase	ec:2.3.1.4	1	contig_22526	map00520	map00520_20140218140018.png
Amino sugar and nucleotide sugar metabolism	189	6-dehydrogenase	ec:1.1.1.22	3	contig_16780, contig_3352, contig_3353	map00520	map00520_20140218140018.png
Amino sugar and nucleotide sugar metabolism	189	galactokinase (phosphorylating)	ec:2.7.1.6	10	contig_12838, contig_16375, contig_17689, contig_48988, contig_8159, contig_63018, contig_76556, contig_94325, contig_4013, contig_4753	map00520	map00520_20140218140018.png
Amino sugar and nucleotide sugar metabolism	189	fructokinase (phosphorylating)	ec:2.7.1.4	12	contig_12266, contig_16618, contig_18756, contig_26970, contig_30313, contig_30378, contig_33514, contig_42815, contig_8532, contig_58342, contig_189, contig_2662	map00520	map00520_20140218140018.png
Amino sugar and nucleotide sugar metabolism	189	glucokinase (phosphorylating)	ec:2.7.1.2	7	contig_18756, contig_30313, contig_33514, contig_42815, contig_48988, contig_8532, contig_2662	map00520	map00520_20140218140018.png
Amino sugar and nucleotide sugar metabolism	189	hexokinase type IV glucokinase	ec:2.7.1.1	2	contig_24471, contig_27932	map00520	map00520_20140218140018.png
Amino sugar and nucleotide sugar metabolism	189	transaminase (isomerizing)	ec:2.6.1.16	1	contig_18567	map00520	map00520_20140218140018.png
Amino sugar and nucleotide sugar metabolism	189	decarboxylase	ec:4.1.1.35	9	contig_32070, contig_52399, contig_5773, contig_5774, contig_5836, contig_6649, contig_67952, contig_1503, contig_2889	map00520	map00520_20140218140018.png
Amino sugar and nucleotide sugar metabolism	189	uridylyltransferase	ec:2.7.7.9	9	contig_21589, contig_21590, contig_21799, contig_9689, contig_76354, contig_95108, contig_444, contig_3139, contig_3308	map00520	map00520_20140218140018.png
Amino sugar and nucleotide sugar metabolism	189	end alpha-L-arabinofuranosidase	ec:3.2.1.55	10	contig_105893, contig_17446, contig_29227, contig_43707, contig_59439, contig_71913, contig_92996, contig_415, contig_2416, contig_3228	map00520	map00520_20140218140018.png
Amino sugar and nucleotide sugar metabolism	189	hexosaminidase	ec:3.2.1.52	7	contig_11684, contig_11685, contig_15791, contig_20910, contig_9272, contig_820, contig_1592	map00520	map00520_20140218140018.png
Amino sugar and nucleotide sugar metabolism	189	1,4-beta-xylosidase	ec:3.2.1.37	9	contig_13743, contig_17446, contig_18924, contig_29227, contig_37604, contig_59439, contig_71913, contig_415, contig_2416	map00520	map00520_20140218140018.png
Amino sugar and nucleotide sugar metabolism	189	3,5-epimerase	ec:5.1.3.18	5	contig_10244, contig_55764, contig_80628, contig_842, contig_920	map00520	map00520_20140218140018.png
Amino sugar and nucleotide sugar metabolism	189	5'-epimerase	ec:5.1.3.12	1	contig_3776	map00520	map00520_20140218140018.png
Amino sugar and nucleotide sugar metabolism	189	synthase	ec:3.13.1.1	3	contig_102442, contig_8905, contig_71390	map00520	map00520_20140218140018.png
Amino sugar and nucleotide sugar metabolism	189	chitodextrinase	ec:3.2.1.14	27	contig_11455, contig_11797, contig_11798, contig_13361, contig_13980, contig_14688, contig_16330, contig_20574, contig_22841, contig_26813, contig_27154, contig_31316, contig_32723, contig_43305, contig_46941, contig_50604, contig_5664, contig_7076, contig_7389, contig_9105, contig_67707, contig_76861, contig_81287, contig_84907, contig_89740, contig_90120, contig_91019	map00520	map00520_20140218140018.png
Amino sugar and nucleotide sugar metabolism	189	4-epimerase	ec:5.1.3.6	3	contig_10731, contig_26897, contig_3776	map00520	map00520_20140218140018.png
Amino sugar and nucleotide sugar metabolism	189	4-epimerase	ec:5.1.3.5	2	contig_19537, contig_49420	map00520	map00520_20140218140018.png
Amino sugar and nucleotide sugar metabolism	189	4-epimerase	ec:5.1.3.2	4	contig_16665, contig_19537, contig_49420, contig_94705	map00520	map00520_20140218140018.png
Amino sugar and nucleotide sugar metabolism	189	uridylyltransferase	ec:2.7.7.44	1	contig_3308	map00520	map00520_20140218140018.png
Amino sugar and nucleotide sugar metabolism	189	guanylyltransferase	ec:2.7.7.30	1	contig_4753	map00520	map00520_20140218140018.png
Amino sugar and nucleotide sugar metabolism	189	adenylyltransferase	ec:2.7.7.27	18	contig_19998, contig_24326, contig_31659, contig_38666, contig_43216, contig_7935, contig_8299, contig_55979, contig_63884, contig_76224, contig_78997, contig_79708, contig_91768, contig_1034, contig_1413, contig_1434, contig_1657, contig_4662	map00520	map00520_20140218140018.png
Amino sugar and nucleotide sugar metabolism	189	diphosphorylase	ec:2.7.7.23	4	contig_21589, contig_21590, contig_21799, contig_3139	map00520	map00520_20140218140018.png
Amino sugar and nucleotide sugar metabolism	189	guanylyltransferase (GDP)	ec:2.7.7.22	5	contig_21719, contig_32390, contig_7975, contig_76636, contig_1636	map00520	map00520_20140218140018.png
Amino sugar and nucleotide sugar metabolism	189	guanylyltransferase	ec:2.7.7.13	3	contig_32390, contig_7975, contig_2773	map00520	map00520_20140218140018.png
Amino sugar and nucleotide sugar metabolism	189	uridylyltransferase	ec:2.7.7.12	1	contig_21718	map00520	map00520_20140218140018.png
Amino sugar and nucleotide sugar metabolism	189	uridylyltransferase	ec:2.7.7.11	1	contig_3308	map00520	map00520_20140218140018.png
Amino sugar and nucleotide sugar metabolism	189	uridylyltransferase	ec:2.7.7.10	2	contig_21718, contig_3308	map00520	map00520_20140218140018.png
Amino sugar and nucleotide sugar metabolism	189	mannose phosphomutase	ec:5.4.2.8	9	contig_15691, contig_15692, contig_46028, contig_7728, contig_437, contig_438, contig_4055, contig_4056, contig_4057	map00520	map00520_20140218140018.png
Amino sugar and nucleotide sugar metabolism	189	mutase	ec:5.4.2.3	4	contig_10640, contig_7728, contig_437, contig_438	map00520	map00520_20140218140018.png
Amino sugar and nucleotide sugar metabolism	189	(alpha-D-glucose-1,6-bisphosphate-dependent)	ec:5.4.2.2	5	contig_94106, contig_437, contig_438, contig_2405, contig_3062	map00520	map00520_20140218140018.png
Amino sugar and nucleotide sugar metabolism	189	reductase	ec:1.6.2.2	3	contig_14169, contig_30511, contig_3678	map00520	map00520_20140218140018.png
Amino sugar and nucleotide sugar metabolism	189	1-carboxyvinyltransferase	ec:2.5.1.7	2	contig_33876, contig_2854	map00520	map00520_20140218140018.png
Amino sugar and nucleotide sugar metabolism	189	isomerase	ec:5.3.1.9	4	contig_34829, contig_75431, contig_399, contig_486	map00520	map00520_20140218140018.png
Amino sugar and nucleotide sugar metabolism	189	isomerase	ec:5.3.1.8	2	contig_15851, contig_3726	map00520	map00520_20140218140018.png
Amino sugar and nucleotide sugar metabolism	189	fucokinase (phosphorylating)	ec:2.7.1.52	1	contig_4753	map00520	map00520_20140218140018.png
Methane metabolism	147	kinase	ec:2.7.1.29	3	contig_26595, contig_31235, contig_65416	map00680	map00680_20140218140024.png
Methane metabolism	147	phosphohexokinase	ec:2.7.1.11	11	contig_10495, contig_21247, contig_39110, contig_5550, contig_5949, contig_6895, contig_6978, contig_1247, contig_1315, contig_2831, contig_4932	map00680	map00680_20140218140024.png
Methane metabolism	147	dehydrogenase	ec:1.2.1.2	1	contig_4255	map00680	map00680_20140218140024.png
Methane metabolism	147	hydratase	ec:4.2.1.11	4	contig_16899, contig_8596, contig_953, contig_2697	map00680	map00680_20140218140024.png
Methane metabolism	147	dehydrogenase	ec:1.1.1.284	13	contig_10180, contig_10893, contig_11563, contig_13542, contig_16414, contig_25133, contig_63197, contig_67145, contig_80370, contig_1111, contig_1352, contig_2761, contig_4828	map00680	map00680_20140218140024.png
Methane metabolism	147	F420 hydrogenase	ec:1.12.98.1	1	contig_746	map00680	map00680_20140218140024.png
Methane metabolism	147	synthase	ec:4.4.1.19	1	contig_25537	map00680	map00680_20140218140024.png
Methane metabolism	147	dehydrogenase	ec:1.1.1.95	4	contig_19519, contig_8353, contig_903, contig_2347	map00680	map00680_20140218140024.png
Methane metabolism	147	dehydrogenase	ec:1.1.1.37	11	contig_19591, contig_34426, contig_34435, contig_47942, contig_53271, contig_7513, contig_8807, contig_81577, contig_383, contig_1758, contig_4367	map00680	map00680_20140218140024.png
Methane metabolism	147	hydrolase	ec:3.1.2.12	3	contig_10694, contig_54127, contig_93368	map00680	map00680_20140218140024.png
Methane metabolism	147	dehydrogenase	ec:1.1.1.29	5	contig_31840, contig_54824, contig_79217, contig_884, contig_1300	map00680	map00680_20140218140024.png
Methane metabolism	147	transaminase	ec:2.6.1.52	1	contig_10177	map00680	map00680_20140218140024.png
Methane metabolism	147	transaminase	ec:2.6.1.45	2	contig_46343, contig_4336	map00680	map00680_20140218140024.png
Methane metabolism	147	phosphatase	ec:3.1.3.3	4	contig_12961, contig_23285, contig_6031, contig_7892	map00680	map00680_20140218140024.png
Methane metabolism	147	monooxygenase	ec:1.14.13.8	22	contig_14800, contig_17133, contig_18051, contig_19230, contig_25927, contig_27470, contig_30435, contig_32366, contig_36027, contig_36958, contig_40260, contig_43664, contig_54211, contig_54586, contig_9956, contig_59278, contig_71635, contig_74839, contig_89831, contig_94949, contig_1686, contig_4653	map00680	map00680_20140218140024.png
Methane metabolism	147	hydroxymethyltransferase	ec:2.1.2.1	13	contig_15547, contig_16562, contig_17800, contig_19101, contig_20227, contig_21892, contig_30226, contig_37009, contig_38434, contig_543, contig_760, contig_3600, contig_4358	map00680	map00680_20140218140024.png
Methane metabolism	147	carboxylase	ec:4.1.1.31	5	contig_39229, contig_6283, contig_81294, contig_1506, contig_4804	map00680	map00680_20140218140024.png
Methane metabolism	147	ligase	ec:6.2.1.1	9	contig_10201, contig_13209, contig_14589, contig_22163, contig_30499, contig_30500, contig_31208, contig_2091, contig_2695	map00680	map00680_20140218140024.png
Methane metabolism	147	hexose diphosphatase	ec:3.1.3.11	12	contig_104914, contig_12706, contig_20238, contig_39944, contig_63195, contig_75580, contig_94317, contig_94764, contig_784, contig_2810, contig_2877, contig_3339	map00680	map00680_20140218140024.png
Methane metabolism	147	hydrogenase	ec:1.12.7.2	2	contig_32533, contig_9903	map00680	map00680_20140218140024.png
Methane metabolism	147	aldolase	ec:4.1.2.13	20	contig_17436, contig_21241, contig_28489, contig_32445, contig_52478, contig_52652, contig_6217, contig_65916, contig_70378, contig_74609, contig_80947, contig_489, contig_559, contig_785, contig_786, contig_1326, contig_1634, contig_2139, contig_2264, contig_3301	map00680	map00680_20140218140024.png
Phosphatidylinositol signaling system	130	3-phosphatidyltransferase	ec:2.7.8.11	1	contig_6541	map04070	map04070_20140218140029.png
Phosphatidylinositol signaling system	130	kinase C	ec:2.7.11.13	28	contig_10765, contig_11752, contig_12235, contig_12865, contig_15145, contig_15888, contig_18775, contig_20786, contig_25041, contig_29561, contig_30318, contig_30336, contig_31051, contig_35999, contig_36494, contig_54489, contig_6738, contig_7081, contig_7093, contig_63891, contig_63892, contig_73592, contig_1850, contig_2196, contig_3971, contig_4094, contig_4403, contig_4931	map04070	map04070_20140218140029.png
Phosphatidylinositol signaling system	130	3-phosphatase	ec:3.1.3.67	1	contig_4301	map04070	map04070_20140218140029.png
Phosphatidylinositol signaling system	130	inositol-1,3-bisphosphate 3-phosphatase	ec:3.1.3.64	2	contig_10635, contig_14978	map04070	map04070_20140218140029.png
Phosphatidylinositol signaling system	130	1-phosphatase	ec:3.1.3.57	5	contig_11506, contig_18347, contig_6934, contig_69092, contig_66	map04070	map04070_20140218140029.png
Phosphatidylinositol signaling system	130	5-phosphatase	ec:3.1.3.56	8	contig_10370, contig_24297, contig_24478, contig_31519, contig_6936, contig_6937, contig_8252, contig_78776	map04070	map04070_20140218140029.png
Phosphatidylinositol signaling system	130	5-phosphatase	ec:3.1.3.36	16	contig_105871, contig_11589, contig_12915, contig_14651, contig_16142, contig_17406, contig_19026, contig_19755, contig_33379, contig_35344, contig_5422, contig_7934, contig_8419, contig_73202, contig_80673, contig_1245	map04070	map04070_20140218140029.png
Phosphatidylinositol signaling system	130	phosphatase	ec:3.1.3.25	6	contig_11806, contig_22771, contig_38680, contig_6128, contig_4111, contig_4112	map04070	map04070_20140218140029.png
Phosphatidylinositol signaling system	130	2-kinase	ec:2.7.1.158	2	contig_16139, contig_37171	map04070	map04070_20140218140029.png
Phosphatidylinositol signaling system	130	5-kinase	ec:2.7.1.150	4	contig_16564, contig_18042, contig_25240, contig_6334	map04070	map04070_20140218140029.png
Phosphatidylinositol signaling system	130	3-kinase	ec:2.7.1.137	4	contig_15827, contig_3384, contig_4782, contig_4783	map04070	map04070_20140218140029.png
Phosphatidylinositol signaling system	130	3-kinase	ec:2.7.1.127	3	contig_17148, contig_5445, contig_9471	map04070	map04070_20140218140029.png
Phosphatidylinositol signaling system	130	kinase (ATP)	ec:2.7.1.107	19	contig_104690, contig_105436, contig_10231, contig_15183, contig_17789, contig_18884, contig_28402, contig_30077, contig_30204, contig_36684, contig_6298, contig_7298, contig_9015, contig_9737, contig_58287, contig_81196, contig_4483, contig_4485, contig_4486	map04070	map04070_20140218140029.png
Phosphatidylinositol signaling system	130	cytidylyltransferase	ec:2.7.7.41	8	contig_10233, contig_12682, contig_12914, contig_19947, contig_29747, contig_6035, contig_9753, contig_2676	map04070	map04070_20140218140029.png
Phosphatidylinositol signaling system	130	phospholipase C	ec:3.1.4.11	11	contig_104327, contig_13558, contig_13559, contig_14216, contig_32934, contig_32935, contig_33361, contig_69352, contig_1203, contig_1204, contig_3885	map04070	map04070_20140218140029.png
Phosphatidylinositol signaling system	130	5-kinase	ec:2.7.1.68	11	contig_12236, contig_13862, contig_16564, contig_18042, contig_21204, contig_22681, contig_24517, contig_36131, contig_6334, contig_1733, contig_1780	map04070	map04070_20140218140029.png
Phosphatidylinositol signaling system	130	4-kinase	ec:2.7.1.67	4	contig_5670, contig_9088, contig_1134, contig_2420	map04070	map04070_20140218140029.png
Glutathione metabolism	133	glutamyl transpeptidase	ec:2.3.2.2	6	contig_18602, contig_32524, contig_37578, contig_43540, contig_9273, contig_1160	map00480	map00480_20140218140035.png
Glutathione metabolism	133	reductase	ec:1.17.4.1	9	contig_17960, contig_18666, contig_23813, contig_26191, contig_26192, contig_26193, contig_40998, contig_7119, contig_591	map00480	map00480_20140218140035.png
Glutathione metabolism	133	thioredoxin peroxidase	ec:1.11.1.15	13	contig_22599, contig_7733, contig_63989, contig_69656, contig_70382, contig_73799, contig_85453, contig_63, contig_178, contig_190, contig_272, contig_588, contig_4869	map00480	map00480_20140218140035.png
Glutathione metabolism	133	glutathione peroxidase	ec:1.11.1.12	2	contig_72527, contig_849	map00480	map00480_20140218140035.png
Glutathione metabolism	133	peroxidase	ec:1.11.1.11	15	contig_21340, contig_21347, contig_24153, contig_6952, contig_7549, contig_9179, contig_9537, contig_56753, contig_69712, contig_71067, contig_95095, contig_1399, contig_2430, contig_2781, contig_2823	map00480	map00480_20140218140035.png
Glutathione metabolism	133	dehydrogenase (NADP+)	ec:1.1.1.49	7	contig_11024, contig_12130, contig_12131, contig_12440, contig_14342, contig_20932, contig_4833	map00480	map00480_20140218140035.png
Glutathione metabolism	133	dehydrogenase (NADP+-dependent, decarboxylating)	ec:1.1.1.44	20	contig_10365, contig_15069, contig_17644, contig_20144, contig_21250, contig_23821, contig_28303, contig_39742, contig_5202, contig_5682, contig_8039, contig_9024, contig_61170, contig_63010, contig_93293, contig_236, contig_610, contig_1634, contig_2325, contig_2326	map00480	map00480_20140218140035.png
Glutathione metabolism	133	dehydrogenase (NADP+)	ec:1.1.1.42	4	contig_13950, contig_6439, contig_9267, contig_478	map00480	map00480_20140218140035.png
Glutathione metabolism	133	peroxidase	ec:1.11.1.9	12	contig_12694, contig_17034, contig_58763, contig_72527, contig_81091, contig_82222, contig_849, contig_932, contig_2186, contig_3535, contig_3627, contig_3720	map00480	map00480_20140218140035.png
Glutathione metabolism	133	dehydrogenase (ascorbate)	ec:1.8.5.1	3	contig_16734, contig_64803, contig_727	map00480	map00480_20140218140035.png
Glutathione metabolism	133	synthase	ec:6.3.2.3	2	contig_52811, contig_386	map00480	map00480_20140218140035.png
Glutathione metabolism	133	ligase	ec:6.3.2.2	2	contig_2339, contig_3432	map00480	map00480_20140218140035.png
Glutathione metabolism	133	reductase	ec:1.8.1.7	5	contig_11042, contig_16912, contig_21250, contig_7486, contig_93293	map00480	map00480_20140218140035.png
Glutathione metabolism	133	synthase	ec:2.5.1.22	1	contig_4987	map00480	map00480_20140218140035.png
Glutathione metabolism	133	(ATP-hydrolysing)	ec:3.5.2.9	1	contig_26489	map00480	map00480_20140218140035.png
Glutathione metabolism	133	transferase	ec:2.5.1.18	34	contig_10825, contig_11032, contig_11854, contig_11882, contig_12458, contig_13946, contig_21574, contig_26596, contig_29939, contig_31103, contig_37685, contig_40642, contig_41359, contig_45999, contig_46007, contig_48393, contig_48394, contig_7530, contig_8385, contig_8468, contig_63378, contig_73512, contig_74864, contig_80558, contig_80808, contig_80984, contig_88491, contig_312, contig_932, …	map00480	map00480_20140218140035.png
Glutathione metabolism	133	synthase	ec:2.5.1.16	3	contig_23766, contig_5333, contig_4987	map00480	map00480_20140218140035.png
T cell receptor signaling pathway	261	protein-tyrosine kinase	ec:2.7.10.2	175	contig_101473, contig_104947, contig_105034, contig_10011, contig_10396, contig_10780, contig_11073, contig_11099, contig_11133, contig_11197, contig_11265, contig_11272, contig_11336, contig_11582, contig_11793, contig_11936, contig_12334, contig_12679, contig_12686, contig_13179, contig_13673, contig_13771, contig_14124, contig_14194, contig_14200, contig_14225, contig_14227, contig_14397, cont…	map04660	map04660_20140218140038.png
T cell receptor signaling pathway	261	phosphatase	ec:3.1.3.16	86	contig_10053, contig_10152, contig_10842, contig_11603, contig_12669, contig_13232, contig_13307, contig_13924, contig_14084, contig_15234, contig_16290, contig_16855, contig_20027, contig_20699, contig_21357, contig_21358, contig_22332, contig_23500, contig_23907, contig_25243, contig_25622, contig_28158, contig_28784, contig_28791, contig_29646, contig_30879, contig_30982, contig_31144, contig_…	map04660	map04660_20140218140038.png
Secondary bile acid biosynthesis	1	hydrolase	ec:3.1.2.26	1	contig_2961	map00121	map00121_20140218140041.png
Primary bile acid biosynthesis	15	dehydrogenase	ec:1.1.1.35	7	contig_105835, contig_14989, contig_39702, contig_8746, contig_80168, contig_1005, contig_3751	map00120	map00120_20140218140044.png
Primary bile acid biosynthesis	15	5beta-reductase	ec:1.3.1.3	4	contig_26222, contig_43439, contig_50832, contig_206	map00120	map00120_20140218140044.png
Primary bile acid biosynthesis	15	hydratase	ec:4.2.1.107	4	contig_18268, contig_18269, contig_9789, contig_3167	map00120	map00120_20140218140044.png
Geraniol degradation	25	hydratase	ec:4.2.1.17	18	contig_105835, contig_13317, contig_21323, contig_21677, contig_29078, contig_29228, contig_29532, contig_31343, contig_32543, contig_45385, contig_7699, contig_8746, contig_66254, contig_80168, contig_215, contig_1005, contig_3751, contig_4606	map00281	map00281_20140218140048.png
Geraniol degradation	25	dehydrogenase	ec:1.1.1.35	7	contig_105835, contig_14989, contig_39702, contig_8746, contig_80168, contig_1005, contig_3751	map00281	map00281_20140218140048.png
Geraniol degradation	25	lyase	ec:4.1.3.4	2	contig_17619, contig_25691	map00281	map00281_20140218140048.png
Geraniol degradation	25	C-acyltransferase	ec:2.3.1.16	3	contig_8533, contig_92868, contig_1594	map00281	map00281_20140218140048.png
Valine, leucine and isoleucine degradation	104	oxidase	ec:1.4.3.2	2	contig_20384, contig_42781	map00280	map00280_20140218140053.png
Valine, leucine and isoleucine degradation	104	dehydrogenase (NAD+)	ec:1.2.1.3	19	contig_100179, contig_10871, contig_11304, contig_11814, contig_13079, contig_19594, contig_33651, contig_5507, contig_5887, contig_6833, contig_830, contig_1879, contig_1915, contig_2018, contig_2954, contig_3902, contig_4096, contig_4097, contig_4106	map00280	map00280_20140218140053.png
Valine, leucine and isoleucine degradation	104	(2-methylpropanoyl)transferase	ec:2.3.1.168	5	contig_10316, contig_12689, contig_16550, contig_8048, contig_3828	map00280	map00280_20140218140053.png
Valine, leucine and isoleucine degradation	104	hydratase	ec:4.2.1.18	1	contig_29532	map00280	map00280_20140218140053.png
Valine, leucine and isoleucine degradation	104	hydratase	ec:4.2.1.17	18	contig_105835, contig_13317, contig_21323, contig_21677, contig_29078, contig_29228, contig_29532, contig_31343, contig_32543, contig_45385, contig_7699, contig_8746, contig_66254, contig_80168, contig_215, contig_1005, contig_3751, contig_4606	map00280	map00280_20140218140053.png
Valine, leucine and isoleucine degradation	104	dehydrogenase (2-methylpropanoyl-transferring)	ec:1.2.4.4	7	contig_11111, contig_6665, contig_74369, contig_950, contig_951, contig_2874, contig_3240	map00280	map00280_20140218140053.png
Valine, leucine and isoleucine degradation	104	carboxylase	ec:6.4.1.4	2	contig_7510, contig_2041	map00280	map00280_20140218140053.png
Valine, leucine and isoleucine degradation	104	dehydrogenase	ec:1.3.99.12	1	contig_28951	map00280	map00280_20140218140053.png
Valine, leucine and isoleucine degradation	104	synthase	ec:2.3.3.10	1	contig_580	map00280	map00280_20140218140053.png
Valine, leucine and isoleucine degradation	104	C-acetyltransferase	ec:2.3.1.9	3	contig_28540, contig_7678, contig_3693	map00280	map00280_20140218140053.png
Valine, leucine and isoleucine degradation	104	dehydrogenase	ec:1.1.1.35	7	contig_105835, contig_14989, contig_39702, contig_8746, contig_80168, contig_1005, contig_3751	map00280	map00280_20140218140053.png
Valine, leucine and isoleucine degradation	104	dehydrogenase	ec:1.1.1.31	8	contig_17644, contig_23821, contig_28303, contig_39742, contig_8039, contig_61170, contig_610, contig_1634	map00280	map00280_20140218140053.png
Valine, leucine and isoleucine degradation	104	transaminase	ec:2.6.1.42	13	contig_19563, contig_19657, contig_21620, contig_21622, contig_22147, contig_26390, contig_5556, contig_5641, contig_6865, contig_6866, contig_8452, contig_70170, contig_78239	map00280	map00280_20140218140053.png
Valine, leucine and isoleucine degradation	104	lyase	ec:4.1.3.4	2	contig_17619, contig_25691	map00280	map00280_20140218140053.png
Valine, leucine and isoleucine degradation	104	oxidase	ec:1.2.3.1	3	contig_15255, contig_50083, contig_6860	map00280	map00280_20140218140053.png
Valine, leucine and isoleucine degradation	104	C-acyltransferase	ec:2.3.1.16	3	contig_8533, contig_92868, contig_1594	map00280	map00280_20140218140053.png
Valine, leucine and isoleucine degradation	104	dehydrogenase	ec:1.8.1.4	4	contig_73309, contig_90472, contig_2272, contig_3665	map00280	map00280_20140218140053.png
Valine, leucine and isoleucine degradation	104	hydrolase	ec:3.1.2.4	11	contig_13317, contig_21677, contig_29078, contig_29228, contig_32543, contig_45385, contig_7699, contig_7700, contig_66254, contig_216, contig_4606	map00280	map00280_20140218140053.png
Valine, leucine and isoleucine degradation	104	dehydrogenase (acylating)	ec:1.2.1.27	9	contig_14697, contig_20888, contig_27625, contig_8630, contig_8631, contig_9336, contig_880, contig_1414, contig_2198	map00280	map00280_20140218140053.png
Nitrogen metabolism	63	synthase (NADH)	ec:1.4.1.14	1	contig_2157	map00910	map00910_20140218140059.png
Nitrogen metabolism	63	reductase (NO-forming)	ec:1.7.2.1	1	contig_5080	map00910	map00910_20140218140059.png
Nitrogen metabolism	63	ec:3.5.1.49 formamidase	ec:3.5.1.49	8	contig_12212, contig_5008, contig_5009, contig_65428, contig_65429, contig_66913, contig_70415, contig_3159	map00910	map00910_20140218140059.png
Nitrogen metabolism	63	dehydratase	ec:4.2.1.1	17	contig_104542, contig_11466, contig_26142, contig_31139, contig_32400, contig_44039, contig_48398, contig_49845, contig_7885, contig_7988, contig_60923, contig_65387, contig_72465, contig_408, contig_475, contig_818, contig_3805	map00910	map00910_20140218140059.png
Nitrogen metabolism	63	reductase [NAD(P)H]	ec:1.7.1.2	1	contig_1819	map00910	map00910_20140218140059.png
Nitrogen metabolism	63	reductase (NADH)	ec:1.7.1.1	6	contig_10692, contig_22821, contig_5830, contig_5831, contig_1819, contig_3706	map00910	map00910_20140218140059.png
Nitrogen metabolism	63	monooxygenase	ec:1.13.12.16	1	contig_22326	map00910	map00910_20140218140059.png
Nitrogen metabolism	63	synthase (ammonia)	ec:6.3.4.16	1	contig_7488	map00910	map00910_20140218140059.png
Nitrogen metabolism	63	reductase	ec:1.7.7.2	1	contig_5080	map00910	map00910_20140218140059.png
Nitrogen metabolism	63	reductase	ec:1.7.7.1	1	contig_5080	map00910	map00910_20140218140059.png
Nitrogen metabolism	63	dehydrogenase (NADP+)	ec:1.4.1.4	2	contig_10550, contig_27138	map00910	map00910_20140218140059.png
Nitrogen metabolism	63	dehydrogenase [NAD(P)+]	ec:1.4.1.3	5	contig_15254, contig_25253, contig_25641, contig_976, contig_3282	map00910	map00910_20140218140059.png
Nitrogen metabolism	63	dehydrogenase	ec:1.4.1.2	3	contig_25253, contig_25641, contig_976	map00910	map00910_20140218140059.png
Nitrogen metabolism	63	synthase (ferredoxin)	ec:1.4.7.1	6	contig_71158, contig_73304, contig_76951, contig_78789, contig_79745, contig_18	map00910	map00910_20140218140059.png
Nitrogen metabolism	63	ligase	ec:6.3.1.2	12	contig_16299, contig_17539, contig_26463, contig_31300, contig_33714, contig_34433, contig_57944, contig_94138, contig_43, contig_373, contig_1116, contig_2187	map00910	map00910_20140218140059.png
Nitrogen metabolism	63	cyanate lyase	ec:4.2.1.104	1	contig_2938	map00910	map00910_20140218140059.png
Nitrogen metabolism	63	acetonitrilase	ec:3.5.5.1	2	contig_22289, contig_3944	map00910	map00910_20140218140059.png
Carbon fixation in photosynthetic organisms	149	phosphopentokinase	ec:2.7.1.19	2	contig_63380, contig_139	map00710	map00710_20140218140104.png
Carbon fixation in photosynthetic organisms	149	glycolaldehydetransferase	ec:2.2.1.1	12	contig_10853, contig_6674, contig_7803, contig_8546, contig_58454, contig_62516, contig_66841, contig_68681, contig_76471, contig_423, contig_1514, contig_1927	map00710	map00710_20140218140104.png
Carbon fixation in photosynthetic organisms	149	kinase	ec:2.7.2.3	8	contig_103519, contig_28501, contig_31081, contig_34886, contig_67984, contig_76813, contig_803, contig_1618	map00710	map00710_20140218140104.png
Carbon fixation in photosynthetic organisms	149	transaminase	ec:2.6.1.2	5	contig_32524, contig_37578, contig_43540, contig_5322, contig_1160	map00710	map00710_20140218140104.png
Carbon fixation in photosynthetic organisms	149	transaminase	ec:2.6.1.1	19	contig_12638, contig_16527, contig_17190, contig_22493, contig_25372, contig_25918, contig_28122, contig_32563, contig_40103, contig_40413, contig_6208, contig_6871, contig_9302, contig_59803, contig_1586, contig_1602, contig_1656, contig_2777, contig_4401	map00710	map00710_20140218140104.png
Carbon fixation in photosynthetic organisms	149	dehydrogenase (NADP+)	ec:1.1.1.82	2	contig_7643, contig_1655	map00710	map00710_20140218140104.png
Carbon fixation in photosynthetic organisms	149	dehydrogenase (oxaloacetate-decarboxylating) (NADP+)	ec:1.1.1.40	3	contig_409, contig_3873, contig_4072	map00710	map00710_20140218140104.png
Carbon fixation in photosynthetic organisms	149	dehydrogenase (decarboxylating)	ec:1.1.1.39	4	contig_18360, contig_32221, contig_88495, contig_3008	map00710	map00710_20140218140104.png
Carbon fixation in photosynthetic organisms	149	dehydrogenase	ec:1.1.1.37	11	contig_19591, contig_34426, contig_34435, contig_47942, contig_53271, contig_7513, contig_8807, contig_81577, contig_383, contig_1758, contig_4367	map00710	map00710_20140218140104.png
Carbon fixation in photosynthetic organisms	149	carboxykinase (ATP)	ec:4.1.1.49	5	contig_10534, contig_23022, contig_37036, contig_5736, contig_6466	map00710	map00710_20140218140104.png
Carbon fixation in photosynthetic organisms	149	carboxylase	ec:4.1.1.39	9	contig_26015, contig_29946, contig_29947, contig_7111, contig_7453, contig_82552, contig_84252, contig_92290, contig_17	map00710	map00710_20140218140104.png
Carbon fixation in photosynthetic organisms	149	carboxylase	ec:4.1.1.31	5	contig_39229, contig_6283, contig_81294, contig_1506, contig_4804	map00710	map00710_20140218140104.png
Carbon fixation in photosynthetic organisms	149	SBPase	ec:3.1.3.37	3	contig_39944, contig_2810, contig_2877	map00710	map00710_20140218140104.png
Carbon fixation in photosynthetic organisms	149	hexose diphosphatase	ec:3.1.3.11	12	contig_104914, contig_12706, contig_20238, contig_39944, contig_63195, contig_75580, contig_94317, contig_94764, contig_784, contig_2810, contig_2877, contig_3339	map00710	map00710_20140218140104.png
Carbon fixation in photosynthetic organisms	149	3-epimerase	ec:5.1.3.1	8	contig_13773, contig_47924, contig_60927, contig_70318, contig_994, contig_1001, contig_1002, contig_1024	map00710	map00710_20140218140104.png
Carbon fixation in photosynthetic organisms	149	aldolase	ec:4.1.2.13	20	contig_17436, contig_21241, contig_28489, contig_32445, contig_52478, contig_52652, contig_6217, contig_65916, contig_70378, contig_74609, contig_80947, contig_489, contig_559, contig_785, contig_786, contig_1326, contig_1634, contig_2139, contig_2264, contig_3301	map00710	map00710_20140218140104.png
Carbon fixation in photosynthetic organisms	149	isomerase	ec:5.3.1.6	3	contig_23324, contig_8350, contig_3935	map00710	map00710_20140218140104.png
Carbon fixation in photosynthetic organisms	149	isomerase	ec:5.3.1.1	5	contig_50006, contig_91519, contig_1119, contig_4937, contig_4938	map00710	map00710_20140218140104.png
Carbon fixation in photosynthetic organisms	149	dehydrogenase (NADP+) (phosphorylating)	ec:1.2.1.13	5	contig_16870, contig_50001, contig_103, contig_147, contig_889	map00710	map00710_20140218140104.png
Carbon fixation in photosynthetic organisms	149	dehydrogenase (phosphorylating)	ec:1.2.1.12	12	contig_11612, contig_16870, contig_17616, contig_50001, contig_68050, contig_72951, contig_77295, contig_103, contig_388, contig_889, contig_1491, contig_2963	map00710	map00710_20140218140104.png
Carbon fixation in photosynthetic organisms	149	phosphate dikinase	ec:2.7.9.1	3	contig_30253, contig_62599, contig_2564	map00710	map00710_20140218140104.png
Other types of O-glycan biosynthesis	7	3-beta-glucuronosyltransferase	ec:2.4.1.135	5	contig_16211, contig_22258, contig_24257, contig_24258, contig_7600	map00514	map00514_20140218140106.png
Other types of O-glycan biosynthesis	7	mannosyltransferase	ec:2.4.1.109	2	contig_13839, contig_13840	map00514	map00514_20140218140106.png
Various types of N-glycan biosynthesis	27	alpha-1,6-mannosyltransferase	ec:2.4.1.232	2	contig_13936, contig_9533	map00513	map00513_20140218140111.png
Various types of N-glycan biosynthesis	27	3-alpha-L-fucosyltransferase	ec:2.4.1.214	1	contig_22803	map00513	map00513_20140218140111.png
Various types of N-glycan biosynthesis	27	2-beta-N-acetylglucosaminyltransferase	ec:2.4.1.143	1	contig_23348	map00513	map00513_20140218140111.png
Various types of N-glycan biosynthesis	27	beta-mannosyltransferase	ec:2.4.1.142	2	contig_12852, contig_28379	map00513	map00513_20140218140111.png
Various types of N-glycan biosynthesis	27	alpha-1,3-mannosyltransferase	ec:2.4.1.132	2	contig_13936, contig_9533	map00513	map00513_20140218140111.png
Various types of N-glycan biosynthesis	27	alpha-1,2-mannosyltransferase	ec:2.4.1.131	3	contig_16837, contig_35091, contig_4591	map00513	map00513_20140218140111.png
Various types of N-glycan biosynthesis	27	2-beta-N-acetylglucosaminyltransferase	ec:2.4.1.101	3	contig_12395, contig_18359, contig_23348	map00513	map00513_20140218140111.png
Various types of N-glycan biosynthesis	27	1,3-1,6-alpha-mannosidase	ec:3.2.1.114	1	contig_8425	map00513	map00513_20140218140111.png
Various types of N-glycan biosynthesis	27	1,2-alpha-mannosidase	ec:3.2.1.113	5	contig_12425, contig_26464, contig_32727, contig_9926, contig_9978	map00513	map00513_20140218140111.png
Various types of N-glycan biosynthesis	27	2-beta-D-xylosyltransferase	ec:2.4.2.38	3	contig_14299, contig_36431, contig_2570	map00513	map00513_20140218140111.png
Various types of N-glycan biosynthesis	27	hexosaminidase	ec:3.2.1.52	7	contig_11684, contig_11685, contig_15791, contig_20910, contig_9272, contig_820, contig_1592	map00513	map00513_20140218140111.png
Mucin type O-Glycan biosynthesis	1	alpha-2,3-sialyltransferase	ec:2.4.99.4	1	contig_11789	map00512	map00512_20140218140114.png
Other glycan degradation	90	aspartylglucosylamine deaspartylase	ec:3.5.1.26	2	contig_15314, contig_39184	map00511	map00511_20140218140118.png
Other glycan degradation	90	endo-beta-N-acetylglucosaminidase	ec:3.2.1.96	4	contig_13081, contig_13082, contig_14278, contig_14897	map00511	map00511_20140218140118.png
Other glycan degradation	90	hexosaminidase	ec:3.2.1.52	7	contig_11684, contig_11685, contig_15791, contig_20910, contig_9272, contig_820, contig_1592	map00511	map00511_20140218140118.png
Other glycan degradation	90	alpha-fucosidase	ec:3.2.1.51	10	contig_15542, contig_28930, contig_30857, contig_31949, contig_33814, contig_40152, contig_44639, contig_9456, contig_65875, contig_4991	map00511	map00511_20140218140118.png
Other glycan degradation	90	psychosine hydrolase	ec:3.2.1.45	11	contig_17205, contig_22194, contig_37187, contig_37688, contig_38195, contig_39614, contig_5951, contig_69933, contig_971, contig_973, contig_1250	map00511	map00511_20140218140118.png
Other glycan degradation	90	mannanase	ec:3.2.1.25	6	contig_25134, contig_43728, contig_69491, contig_76363, contig_76962, contig_4158	map00511	map00511_20140218140118.png
Other glycan degradation	90	alpha-D-mannosidase	ec:3.2.1.24	6	contig_24493, contig_56274, contig_91013, contig_196, contig_4239, contig_4883	map00511	map00511_20140218140118.png
Other glycan degradation	90	lactase (ambiguous)	ec:3.2.1.23	44	contig_10098, contig_10720, contig_10721, contig_11447, contig_20589, contig_20590, contig_22879, contig_23705, contig_23846, contig_24307, contig_25397, contig_25417, contig_28458, contig_28459, contig_28736, contig_31704, contig_38963, contig_45484, contig_5457, contig_5759, contig_6437, contig_7357, contig_7456, contig_7574, contig_9355, contig_9636, contig_56697, contig_57333, contig_63722, c…	map00511	map00511_20140218140118.png
N-Glycan biosynthesis	35	N-acetylglucosaminephosphotransferase	ec:2.7.8.15	1	contig_916	map00510	map00510_20140218140122.png
N-Glycan biosynthesis	35	beta-D-mannosyltransferase	ec:2.4.1.83	1	contig_11732	map00510	map00510_20140218140122.png
N-Glycan biosynthesis	35	4-beta-N-acetylglucosaminyltransferase	ec:2.4.1.144	4	contig_15643, contig_24686, contig_63752, contig_1452	map00510	map00510_20140218140122.png
N-Glycan biosynthesis	35	2-beta-N-acetylglucosaminyltransferase	ec:2.4.1.143	1	contig_23348	map00510	map00510_20140218140122.png
N-Glycan biosynthesis	35	beta-mannosyltransferase	ec:2.4.1.142	2	contig_12852, contig_28379	map00510	map00510_20140218140122.png
N-Glycan biosynthesis	35	alpha-1,3-mannosyltransferase	ec:2.4.1.132	2	contig_13936, contig_9533	map00510	map00510_20140218140122.png
N-Glycan biosynthesis	35	alpha-1,2-mannosyltransferase	ec:2.4.1.131	3	contig_16837, contig_35091, contig_4591	map00510	map00510_20140218140122.png
N-Glycan biosynthesis	35	beta-glucosyltransferase	ec:2.4.1.117	2	contig_18388, contig_4882	map00510	map00510_20140218140122.png
N-Glycan biosynthesis	35	2-beta-N-acetylglucosaminyltransferase	ec:2.4.1.101	3	contig_12395, contig_18359, contig_23348	map00510	map00510_20140218140122.png
N-Glycan biosynthesis	35	1,3-1,6-alpha-mannosidase	ec:3.2.1.114	1	contig_8425	map00510	map00510_20140218140122.png
N-Glycan biosynthesis	35	1,2-alpha-mannosidase	ec:3.2.1.113	5	contig_12425, contig_26464, contig_32727, contig_9926, contig_9978	map00510	map00510_20140218140122.png
N-Glycan biosynthesis	35	glucosidase	ec:3.2.1.106	7	contig_19904, contig_29701, contig_29702, contig_33793, contig_35857, contig_47709, contig_1251	map00510	map00510_20140218140122.png
N-Glycan biosynthesis	35	1,3-alpha-glucosidase	ec:3.2.1.84	1	contig_9705	map00510	map00510_20140218140122.png
N-Glycan biosynthesis	35	kinase	ec:2.7.1.108	2	contig_19947, contig_29747	map00510	map00510_20140218140122.png
N-Glycan biosynthesis	35	dolichol diphosphatase	ec:3.6.1.43	1	contig_26826	map00510	map00510_20140218140122.png
One carbon pool by folate	56	cyclohydrolase	ec:3.5.4.9	2	contig_5600, contig_7419	map00670	map00670_20140218140127.png
One carbon pool by folate	56	cyclo-ligase	ec:6.3.3.2	5	contig_15571, contig_19863, contig_26669, contig_32614, contig_3887	map00670	map00670_20140218140127.png
One carbon pool by folate	56	deformylase	ec:3.5.1.10	5	contig_11041, contig_29439, contig_36115, contig_38032, contig_45477	map00670	map00670_20140218140127.png
One carbon pool by folate	56	formyltransferase	ec:2.1.2.9	2	contig_36115, contig_38032	map00670	map00670_20140218140127.png
One carbon pool by folate	56	formyltransferase	ec:2.1.2.3	1	contig_25870	map00670	map00670_20140218140127.png
One carbon pool by folate	56	formyltransferase	ec:2.1.2.2	2	contig_38138, contig_45477	map00670	map00670_20140218140127.png
One carbon pool by folate	56	hydroxymethyltransferase	ec:2.1.2.1	13	contig_15547, contig_16562, contig_17800, contig_19101, contig_20227, contig_21892, contig_30226, contig_37009, contig_38434, contig_543, contig_760, contig_3600, contig_4358	map00670	map00670_20140218140127.png
One carbon pool by folate	56	synthase	ec:2.1.1.45	3	contig_15189, contig_35981, contig_5189	map00670	map00670_20140218140127.png
One carbon pool by folate	56	synthase	ec:2.1.1.13	8	contig_34121, contig_45095, contig_68842, contig_89213, contig_621, contig_1509, contig_2569, contig_2841	map00670	map00670_20140218140127.png
One carbon pool by folate	56	reductase [NAD(P)H]	ec:1.5.1.20	3	contig_14599, contig_6577, contig_2738	map00670	map00670_20140218140127.png
One carbon pool by folate	56	S-aminomethyldihydrolipoylprotein:(6S)-tetrahydrofolate aminomethyltransferase (ammonia-forming)	ec:2.1.2.10	9	contig_13273, contig_33925, contig_40739, contig_47591, contig_50184, contig_53179, contig_5911, contig_883, contig_3412	map00670	map00670_20140218140127.png
One carbon pool by folate	56	dehydrogenase (NADP+)	ec:1.5.1.5	2	contig_5600, contig_7419	map00670	map00670_20140218140127.png
One carbon pool by folate	56	reductase	ec:1.5.1.3	4	contig_15189, contig_35158, contig_35981, contig_5189	map00670	map00670_20140218140127.png
One carbon pool by folate	56	ligase	ec:6.3.4.3	5	contig_29529, contig_45398, contig_45467, contig_90584, contig_2995	map00670	map00670_20140218140127.png
beta-Lactam resistance	1	penicillinase	ec:3.5.2.6	1	contig_1127	map00312	map00312_20140218140130.png
Penicillin and cephalosporin biosynthesis	5	epimerase	ec:5.1.1.17	2	contig_7542, contig_4747	map00311	map00311_20140218140133.png
Penicillin and cephalosporin biosynthesis	5	synthase	ec:1.21.3.1	2	contig_20260, contig_88739	map00311	map00311_20140218140133.png
Penicillin and cephalosporin biosynthesis	5	penicillinase	ec:3.5.2.6	1	contig_1127	map00311	map00311_20140218140133.png
D-Alanine metabolism	6	transaminase	ec:2.6.1.21	1	contig_19188	map00473	map00473_20140218140137.png
D-Alanine metabolism	6	ligase	ec:6.3.2.4	5	contig_10004, contig_42588, contig_54820, contig_5140, contig_55281	map00473	map00473_20140218140137.png
Lysine degradation	70	dehydrogenase (NAD+)	ec:1.2.1.3	19	contig_100179, contig_10871, contig_11304, contig_11814, contig_13079, contig_19594, contig_33651, contig_5507, contig_5887, contig_6833, contig_830, contig_1879, contig_1915, contig_2018, contig_2954, contig_3902, contig_4096, contig_4097, contig_4106	map00310	map00310_20140218140141.png
Lysine degradation	70	5-dioxygenase	ec:1.14.11.4	3	contig_20707, contig_43287, contig_2474	map00310	map00310_20140218140141.png
Lysine degradation	70	hydratase	ec:4.2.1.17	18	contig_105835, contig_13317, contig_21323, contig_21677, contig_29078, contig_29228, contig_29532, contig_31343, contig_32543, contig_45385, contig_7699, contig_8746, contig_66254, contig_80168, contig_215, contig_1005, contig_3751, contig_4606	map00310	map00310_20140218140141.png
Lysine degradation	70	dehydrogenase (succinyl-transferring)	ec:1.2.4.2	1	contig_5735	map00310	map00310_20140218140141.png
Lysine degradation	70	C-acetyltransferase	ec:2.3.1.9	3	contig_28540, contig_7678, contig_3693	map00310	map00310_20140218140141.png
Lysine degradation	70	dehydrogenase	ec:1.1.1.35	7	contig_105835, contig_14989, contig_39702, contig_8746, contig_80168, contig_1005, contig_3751	map00310	map00310_20140218140141.png
Lysine degradation	70	transaminase	ec:2.6.1.21	1	contig_19188	map00310	map00310_20140218140141.png
Lysine degradation	70	N-methyltransferase	ec:2.1.1.43	18	contig_12957, contig_16306, contig_20830, contig_21783, contig_22395, contig_25947, contig_28756, contig_32090, contig_34677, contig_5086, contig_5242, contig_7320, contig_7634, contig_8181, contig_9817, contig_68017, contig_599, contig_998	map00310	map00310_20140218140141.png
Lysine degradation	70	succinyltransferase	ec:2.3.1.61	4	contig_16775, contig_43917, contig_5266, contig_5452	map00310	map00310_20140218140141.png
Lysine degradation	70	dehydrogenase (NADP+, L-glutamate-forming)	ec:1.5.1.10	1	contig_7174	map00310	map00310_20140218140141.png
Lysine degradation	70	dehydrogenase (NADP+, L-lysine-forming)	ec:1.5.1.8	1	contig_7174	map00310	map00310_20140218140141.png
D-Arginine and D-ornithine metabolism	1	transaminase	ec:2.6.1.21	1	contig_19188	map00472	map00472_20140218140144.png
D-Glutamine and D-glutamate metabolism	13	glutaminase I	ec:3.5.1.2	2	contig_47517, contig_3395	map00471	map00471_20140218140147.png
D-Glutamine and D-glutamate metabolism	13	ligase	ec:6.3.2.9	6	contig_16712, contig_16713, contig_22877, contig_54562, contig_62981, contig_72556	map00471	map00471_20140218140147.png
D-Glutamine and D-glutamate metabolism	13	dehydrogenase [NAD(P)+]	ec:1.4.1.3	5	contig_15254, contig_25253, contig_25641, contig_976, contig_3282	map00471	map00471_20140218140147.png
Sesquiterpenoid and triterpenoid biosynthesis	21	dehydrogenase (NADP+)	ec:1.1.1.216	5	contig_12031, contig_20905, contig_28702, contig_39430, contig_49055	map00909	map00909_20140218140151.png
Sesquiterpenoid and triterpenoid biosynthesis	21	synthase	ec:4.2.3.22	7	contig_19252, contig_24131, contig_36503, contig_82, contig_83, contig_3587, contig_3598	map00909	map00909_20140218140151.png
Sesquiterpenoid and triterpenoid biosynthesis	21	synthase	ec:4.2.3.13	9	contig_18727, contig_19252, contig_36503, contig_5692, contig_80378, contig_82, contig_2887, contig_3765, contig_4680	map00909	map00909_20140218140151.png
Sesquiterpenoid and triterpenoid biosynthesis	21	synthase	ec:2.5.1.21	3	contig_30593, contig_30826, contig_5167	map00909	map00909_20140218140151.png
Zeatin biosynthesis	29	O-beta-D-glucosyltransferase	ec:2.4.1.215	10	contig_10843, contig_13299, contig_22420, contig_28417, contig_49517, contig_50592, contig_51391, contig_53535, contig_72848, contig_93328	map00908	map00908_20140218140154.png
Zeatin biosynthesis	29	O-beta-D-glucosyltransferase	ec:2.4.1.203	10	contig_10843, contig_13299, contig_22420, contig_28417, contig_49517, contig_50592, contig_51391, contig_53535, contig_72848, contig_93328	map00908	map00908_20140218140154.png
Zeatin biosynthesis	29	dehydrogenase	ec:1.5.99.12	11	contig_11060, contig_17666, contig_18386, contig_18795, contig_20123, contig_26500, contig_27841, contig_29343, contig_29738, contig_32588, contig_48699	map00908	map00908_20140218140154.png
Zeatin biosynthesis	29	dimethylallyltransferase	ec:2.5.1.75	5	contig_12472, contig_12507, contig_16869, contig_25336, contig_34005	map00908	map00908_20140218140154.png
Zeatin biosynthesis	29	dimethylallyltransferase	ec:2.5.1.27	6	contig_12507, contig_14370, contig_16869, contig_18240, contig_25336, contig_84987	map00908	map00908_20140218140154.png
Carotenoid biosynthesis	48	acid 8'-hydroxylase	ec:1.14.13.93	10	contig_21686, contig_22184, contig_30023, contig_31429, contig_40318, contig_42072, contig_53389, contig_53390, contig_9220, contig_87796	map00906	map00906_20140218140159.png
Carotenoid biosynthesis	48	epoxidase	ec:1.14.13.90	11	contig_23417, contig_49810, contig_51328, contig_52820, contig_5954, contig_55547, contig_72025, contig_79682, contig_88635, contig_370, contig_4156	map00906	map00906_20140218140159.png
Carotenoid biosynthesis	48	dehydrogenase	ec:1.1.1.288	1	contig_1800	map00906	map00906_20140218140159.png
Carotenoid biosynthesis	48	dioxygenase	ec:1.13.11.51	10	contig_102489, contig_37154, contig_51027, contig_5981, contig_68894, contig_69296, contig_73520, contig_90118, contig_90697, contig_869	map00906	map00906_20140218140159.png
Carotenoid biosynthesis	48	oxidase	ec:1.2.3.14	11	contig_10671, contig_14017, contig_14507, contig_17253, contig_21905, contig_21913, contig_31398, contig_37888, contig_6858, contig_6859, contig_9315	map00906	map00906_20140218140159.png
Carotenoid biosynthesis	48	de-epoxidase	ec:1.10.99.3	2	contig_65, contig_3677	map00906	map00906_20140218140159.png
Carotenoid biosynthesis	48	synthase	ec:2.5.1.32	3	contig_6066, contig_60593, contig_1726	map00906	map00906_20140218140159.png
Brassinosteroid biosynthesis	1	4-dehydrogenase (NADP+)	ec:1.3.1.22	1	contig_24845	map00905	map00905_20140218140201.png
Diterpenoid biosynthesis	66	oxidase	ec:1.14.13.78	3	contig_15161, contig_19775, contig_3152	map00904	map00904_20140218140205.png
Diterpenoid biosynthesis	66	13alpha-hydroxylase	ec:1.14.13.77	20	contig_11829, contig_12310, contig_13759, contig_16341, contig_19458, contig_23335, contig_23991, contig_30118, contig_33759, contig_35311, contig_35312, contig_38537, contig_50113, contig_7122, contig_64561, contig_73500, contig_74830, contig_81391, contig_91280, contig_1382	map00904	map00904_20140218140205.png
Diterpenoid biosynthesis	66	10beta-hydroxylase	ec:1.14.13.76	2	contig_25930, contig_73500	map00904	map00904_20140218140205.png
Diterpenoid biosynthesis	66	III 10-O-acetyltransferase	ec:2.3.1.167	3	contig_29687, contig_673, contig_4719	map00904	map00904_20140218140205.png
Diterpenoid biosynthesis	66	O-acetyltransferase	ec:2.3.1.162	5	contig_25249, contig_27803, contig_29687, contig_34022, contig_3539	map00904	map00904_20140218140205.png
Diterpenoid biosynthesis	66	diphosphate synthase	ec:5.5.1.13	13	contig_16740, contig_16741, contig_20820, contig_20821, contig_20822, contig_27621, contig_28243, contig_28548, contig_39525, contig_56600, contig_90631, contig_836, contig_2526	map00904	map00904_20140218140205.png
Diterpenoid biosynthesis	66	diphosphate synthase	ec:5.5.1.12	9	contig_16741, contig_20821, contig_20822, contig_20823, contig_27621, contig_28243, contig_39525, contig_56600, contig_90631	map00904	map00904_20140218140205.png
Diterpenoid biosynthesis	66	3beta-dioxygenase	ec:1.14.11.15	18	contig_10198, contig_20260, contig_22049, contig_22202, contig_22203, contig_24337, contig_31640, contig_33654, contig_38167, contig_41657, contig_44282, contig_48316, contig_56716, contig_66748, contig_81903, contig_88739, contig_91062, contig_4190	map00904	map00904_20140218140205.png
Diterpenoid biosynthesis	66	synthase	ec:4.2.3.19	3	contig_15347, contig_58715, contig_60673	map00904	map00904_20140218140205.png
Limonene and pinene degradation	37	dehydrogenase (NAD+)	ec:1.2.1.3	19	contig_100179, contig_10871, contig_11304, contig_11814, contig_13079, contig_19594, contig_33651, contig_5507, contig_5887, contig_6833, contig_830, contig_1879, contig_1915, contig_2018, contig_2954, contig_3902, contig_4096, contig_4097, contig_4106	map00903	map00903_20140218140209.png
Limonene and pinene degradation	37	hydratase	ec:4.2.1.17	18	contig_105835, contig_13317, contig_21323, contig_21677, contig_29078, contig_29228, contig_29532, contig_31343, contig_32543, contig_45385, contig_7699, contig_8746, contig_66254, contig_80168, contig_215, contig_1005, contig_3751, contig_4606	map00903	map00903_20140218140209.png
Monoterpenoid biosynthesis	38	dehydrogenase	ec:1.1.1.208	9	contig_13820, contig_13821, contig_23428, contig_23597, contig_24825, contig_58021, contig_69872, contig_84252, contig_4988	map00902	map00902_20140218140212.png
Monoterpenoid biosynthesis	38	dehydrogenase	ec:1.1.1.207	9	contig_13820, contig_13821, contig_23428, contig_23597, contig_24825, contig_58021, contig_69872, contig_84252, contig_4988	map00902	map00902_20140218140212.png
Monoterpenoid biosynthesis	38	synthase	ec:4.2.3.25	2	contig_20440, contig_20448	map00902	map00902_20140218140212.png
Monoterpenoid biosynthesis	38	synthase	ec:4.2.3.20	5	contig_17048, contig_20507, contig_43772, contig_44880, contig_84976	map00902	map00902_20140218140212.png
Monoterpenoid biosynthesis	38	synthase	ec:4.2.3.15	5	contig_17048, contig_43772, contig_44880, contig_5658, contig_3493	map00902	map00902_20140218140212.png
Monoterpenoid biosynthesis	38	synthase	ec:1.3.3.9	20	contig_22714, contig_27950, contig_27951, contig_30129, contig_33746, contig_33747, contig_44100, contig_47420, contig_6282, contig_6296, contig_8119, contig_55968, contig_65422, contig_65532, contig_66530, contig_73409, contig_83224, contig_84458, contig_94987, contig_2859	map00902	map00902_20140218140212.png
Cysteine and methionine metabolism	166	oxidase	ec:1.4.3.2	2	contig_20384, contig_42781	map00270	map00270_20140218140221.png
Cysteine and methionine metabolism	166	kinase	ec:2.7.2.4	3	contig_13768, contig_17188, contig_2285	map00270	map00270_20140218140221.png
Cysteine and methionine metabolism	166	isomerase	ec:5.3.1.23	5	contig_14168, contig_16887, contig_21852, contig_6863, contig_9187	map00270	map00270_20140218140221.png
Cysteine and methionine metabolism	166	transaminase	ec:2.6.1.5	8	contig_12232, contig_20007, contig_28023, contig_36320, contig_47929, contig_5804, contig_6010, contig_2228	map00270	map00270_20140218140221.png
Cysteine and methionine metabolism	166	dioxygenase [iron(II)-requiring]	ec:1.13.11.54	3	contig_78432, contig_536, contig_3843	map00270	map00270_20140218140221.png
Cysteine and methionine metabolism	166	transaminase	ec:2.6.1.1	19	contig_12638, contig_16527, contig_17190, contig_22493, contig_25372, contig_25918, contig_28122, contig_32563, contig_40103, contig_40413, contig_6208, contig_6871, contig_9302, contig_59803, contig_1586, contig_1602, contig_1656, contig_2777, contig_4401	map00270	map00270_20140218140221.png
Cysteine and methionine metabolism	166	oxidase	ec:1.14.17.4	7	contig_12768, contig_9414, contig_62344, contig_65257, contig_1450, contig_2426, contig_3596	map00270	map00270_20140218140221.png
Cysteine and methionine metabolism	166	desulfhydrase	ec:4.4.1.15	3	contig_43965, contig_8515, contig_392	map00270	map00270_20140218140221.png
Cysteine and methionine metabolism	166	synthase	ec:4.4.1.14	14	contig_10080, contig_20007, contig_32524, contig_47929, contig_5322, contig_6208, contig_58029, contig_58030, contig_75964, contig_83995, contig_1160, contig_1602, contig_2228, contig_4401	map00270	map00270_20140218140221.png
Cysteine and methionine metabolism	166	gamma-lyase	ec:4.4.1.11	1	contig_17143	map00270	map00270_20140218140221.png
Cysteine and methionine metabolism	166	dehydrogenase	ec:1.1.1.37	11	contig_19591, contig_34426, contig_34435, contig_47942, contig_53271, contig_7513, contig_8807, contig_81577, contig_383, contig_1758, contig_4367	map00270	map00270_20140218140221.png
Cysteine and methionine metabolism	166	dehydrogenase	ec:1.1.1.27	1	contig_1156	map00270	map00270_20140218140221.png
Cysteine and methionine metabolism	166	transaminase	ec:2.6.1.57	2	contig_1602, contig_4401	map00270	map00270_20140218140221.png
Cysteine and methionine metabolism	166	decarboxylase	ec:4.1.1.50	7	contig_17246, contig_22582, contig_7519, contig_62026, contig_69791, contig_1205, contig_3069	map00270	map00270_20140218140221.png
Cysteine and methionine metabolism	166	(cytosine-5-)-methyltransferase	ec:2.1.1.37	18	contig_16894, contig_21671, contig_21672, contig_26325, contig_29981, contig_30694, contig_34520, contig_34607, contig_35758, contig_35759, contig_36240, contig_37555, contig_39535, contig_42279, contig_51674, contig_7472, contig_9175, contig_79947	map00270	map00270_20140218140221.png
Cysteine and methionine metabolism	166	S-methyltransferase	ec:2.1.1.14	9	contig_34121, contig_45095, contig_68842, contig_76212, contig_89213, contig_621, contig_1509, contig_2569, contig_2841	map00270	map00270_20140218140221.png
Cysteine and methionine metabolism	166	synthase	ec:2.1.1.13	8	contig_34121, contig_45095, contig_68842, contig_89213, contig_621, contig_1509, contig_2569, contig_2841	map00270	map00270_20140218140221.png
Cysteine and methionine metabolism	166	S-methyltransferase	ec:2.1.1.10	3	contig_10014, contig_12485, contig_1102	map00270	map00270_20140218140221.png
Cysteine and methionine metabolism	166	synthase	ec:3.1.3.77	1	contig_13598	map00270	map00270_20140218140221.png
Cysteine and methionine metabolism	166	S-adenosylhomocysteine synthase	ec:3.3.1.1	2	contig_40250, contig_86	map00270	map00270_20140218140221.png
Cysteine and methionine metabolism	166	ammonia-lyase	ec:4.3.1.17	2	contig_16923, contig_5548	map00270	map00270_20140218140221.png
Cysteine and methionine metabolism	166	O-acetyltransferase	ec:2.3.1.30	7	contig_17650, contig_23787, contig_41947, contig_41948, contig_5727, contig_7406, contig_2425	map00270	map00270_20140218140221.png
Cysteine and methionine metabolism	166	kinase	ec:2.7.1.100	1	contig_12702	map00270	map00270_20140218140221.png
Cysteine and methionine metabolism	166	sulfurtransferase	ec:2.8.1.2	2	contig_39441, contig_1886	map00270	map00270_20140218140221.png
Cysteine and methionine metabolism	166	dehydrogenase	ec:1.1.1.3	3	contig_13768, contig_16371, contig_17188	map00270	map00270_20140218140221.png
Cysteine and methionine metabolism	166	gamma-synthase	ec:2.5.1.48	4	contig_12649, contig_17143, contig_68245, contig_513	map00270	map00270_20140218140221.png
Cysteine and methionine metabolism	166	synthase	ec:2.5.1.47	24	contig_12049, contig_12050, contig_12418, contig_13195, contig_14532, contig_16114, contig_21406, contig_23831, contig_24112, contig_24706, contig_25085, contig_29100, contig_34218, contig_37367, contig_37414, contig_49158, contig_52940, contig_6921, contig_6922, contig_55713, contig_65566, contig_75413, contig_1295, contig_2926	map00270	map00270_20140218140221.png
Cysteine and methionine metabolism	166	synthase	ec:2.5.1.22	1	contig_4987	map00270	map00270_20140218140221.png
Cysteine and methionine metabolism	166	synthase	ec:2.5.1.16	3	contig_23766, contig_5333, contig_4987	map00270	map00270_20140218140221.png
Cysteine and methionine metabolism	166	beta-lyase	ec:4.4.1.8	2	contig_56307, contig_1969	map00270	map00270_20140218140221.png
Cysteine and methionine metabolism	166	gamma-lyase	ec:4.4.1.1	3	contig_56307, contig_1969, contig_4747	map00270	map00270_20140218140221.png
Cysteine and methionine metabolism	166	adenosyltransferase	ec:2.5.1.6	5	contig_7991, contig_9046, contig_78539, contig_82189, contig_1042	map00270	map00270_20140218140221.png
Cysteine and methionine metabolism	166	1-phosphate dehydratase	ec:4.2.1.109	1	contig_13598	map00270	map00270_20140218140221.png
Cysteine and methionine metabolism	166	nucleosidase	ec:3.2.2.16	2	contig_23611, contig_9129	map00270	map00270_20140218140221.png
Cysteine and methionine metabolism	166	dehydrogenase	ec:1.2.1.11	2	contig_78631, contig_4964	map00270	map00270_20140218140221.png
Indole alkaloid biosynthesis	41	glucosyltransferase	ec:2.4.1.219	1	contig_73614	map00901	map00901_20140218140224.png
Indole alkaloid biosynthesis	41	4-hydroxylase	ec:1.14.11.20	17	contig_13442, contig_22154, contig_23388, contig_24249, contig_24250, contig_27699, contig_28609, contig_29359, contig_30116, contig_32282, contig_33736, contig_42616, contig_42769, contig_7264, contig_65234, contig_78496, contig_84145	map00901	map00901_20140218140224.png
Indole alkaloid biosynthesis	41	decarboxylase	ec:4.1.1.28	5	contig_16050, contig_28753, contig_49440, contig_5790, contig_7328	map00901	map00901_20140218140224.png
Indole alkaloid biosynthesis	41	beta-glucosidase	ec:3.2.1.125	1	contig_73614	map00901	map00901_20140218140224.png
Indole alkaloid biosynthesis	41	esterase	ec:3.1.1.78	6	contig_11590, contig_15885, contig_29405, contig_33993, contig_35142, contig_7683	map00901	map00901_20140218140224.png
Indole alkaloid biosynthesis	41	synthase	ec:4.3.3.2	12	contig_17490, contig_17491, contig_23411, contig_43049, contig_44811, contig_5247, contig_6190, contig_6191, contig_60221, contig_60666, contig_81269, contig_2539	map00901	map00901_20140218140224.png
Terpenoid backbone biosynthesis	83	kinase	ec:2.7.1.36	2	contig_17689, contig_17690	map00900	map00900_20140218140231.png
Terpenoid backbone biosynthesis	83	diphosphate reductase	ec:1.17.1.2	3	contig_80977, contig_81108, contig_2786	map00900	map00900_20140218140231.png
Terpenoid backbone biosynthesis	83	synthase	ec:2.2.1.7	7	contig_10392, contig_16534, contig_16535, contig_28143, contig_393, contig_646, contig_3934	map00900	map00900_20140218140231.png
Terpenoid backbone biosynthesis	83	oxidase	ec:1.8.3.5	2	contig_106310, contig_7509	map00900	map00900_20140218140231.png
Terpenoid backbone biosynthesis	83	reductoisomerase	ec:1.1.1.267	6	contig_11937, contig_14136, contig_5491, contig_6815, contig_6816, contig_3334	map00900	map00900_20140218140231.png
Terpenoid backbone biosynthesis	83	synthase	ec:1.17.7.1	4	contig_80977, contig_81108, contig_2311, contig_2786	map00900	map00900_20140218140231.png
Terpenoid backbone biosynthesis	83	O-methyltransferase	ec:2.1.1.100	2	contig_44318, contig_631	map00900	map00900_20140218140231.png
Terpenoid backbone biosynthesis	83	dehydrogenase (NADP+)	ec:1.1.1.216	5	contig_12031, contig_20905, contig_28702, contig_39430, contig_49055	map00900	map00900_20140218140231.png
Terpenoid backbone biosynthesis	83	Delta-isomerase	ec:5.3.3.2	1	contig_2770	map00900	map00900_20140218140231.png
Terpenoid backbone biosynthesis	83	reductase	ec:1.1.1.88	2	contig_31567, contig_4085	map00900	map00900_20140218140231.png
Terpenoid backbone biosynthesis	83	synthase	ec:2.3.3.10	1	contig_580	map00900	map00900_20140218140231.png
Terpenoid backbone biosynthesis	83	C-acetyltransferase	ec:2.3.1.9	3	contig_28540, contig_7678, contig_3693	map00900	map00900_20140218140231.png
Terpenoid backbone biosynthesis	83	reductase (NADPH)	ec:1.1.1.34	7	contig_12434, contig_13372, contig_16100, contig_31567, contig_45157, contig_6464, contig_4085	map00900	map00900_20140218140231.png
Terpenoid backbone biosynthesis	83	2,4-cyclodiphosphate synthase	ec:4.6.1.12	1	contig_2406	map00900	map00900_20140218140231.png
Terpenoid backbone biosynthesis	83	kinase	ec:2.7.4.2	1	contig_9287	map00900	map00900_20140218140231.png
Terpenoid backbone biosynthesis	83	decarboxylase	ec:4.1.1.33	1	contig_19258	map00900	map00900_20140218140231.png
Terpenoid backbone biosynthesis	83	5'-diphospho)-2-C-methyl-D-erythritol kinase	ec:2.7.1.148	1	contig_7669	map00900	map00900_20140218140231.png
Terpenoid backbone biosynthesis	83	synthase	ec:4.2.3.27	4	contig_12994, contig_13233, contig_9990, contig_3361	map00900	map00900_20140218140231.png
Terpenoid backbone biosynthesis	83	4-phosphate cytidylyltransferase	ec:2.7.7.60	1	contig_9775	map00900	map00900_20140218140231.png
Terpenoid backbone biosynthesis	83	farnesyltransferase	ec:2.5.1.58	4	contig_16298, contig_30826, contig_5123, contig_64868	map00900	map00900_20140218140231.png
Terpenoid backbone biosynthesis	83	synthase [(2E,6E)-farnesyl-diphosphate specific]	ec:2.5.1.31	3	contig_28064, contig_33384, contig_45348	map00900	map00900_20140218140231.png
Terpenoid backbone biosynthesis	83	diphosphate synthase	ec:2.5.1.30	6	contig_21451, contig_37710, contig_6901, contig_8582, contig_8583, contig_73250	map00900	map00900_20140218140231.png
Terpenoid backbone biosynthesis	83	diphosphate synthase	ec:2.5.1.29	13	contig_12906, contig_13677, contig_16298, contig_21242, contig_5123, contig_56309, contig_64868, contig_67515, contig_70121, contig_79898, contig_93217, contig_11, contig_1546	map00900	map00900_20140218140231.png
Terpenoid backbone biosynthesis	83	diphosphate synthase	ec:2.5.1.10	4	contig_12482, contig_13677, contig_40661, contig_70121	map00900	map00900_20140218140231.png
Terpenoid backbone biosynthesis	83	geranyl-diphosphate synthase	ec:2.5.1.1	21	contig_12482, contig_12906, contig_13677, contig_14941, contig_21451, contig_27095, contig_27099, contig_40661, contig_40712, contig_42821, contig_8582, contig_8583, contig_56309, contig_67515, contig_70121, contig_79898, contig_93217, contig_50, contig_963, contig_1266, contig_3307	map00900	map00900_20140218140231.png
Cutin, suberine and wax biosynthesis	16	O-fatty-acyltransferase	ec:2.3.1.75	1	contig_73910	map00073	map00073_20140218140234.png
Cutin, suberine and wax biosynthesis	16	O-acyltransferase	ec:2.3.1.20	12	contig_14949, contig_21665, contig_24565, contig_34789, contig_34790, contig_42998, contig_5104, contig_8422, contig_9655, contig_68547, contig_2414, contig_2991	map00073	map00073_20140218140234.png
Cutin, suberine and wax biosynthesis	16	reductase	ec:1.2.1.50	3	contig_12307, contig_54248, contig_8069	map00073	map00073_20140218140234.png
Synthesis and degradation of ketone bodies	11	synthase	ec:2.3.3.10	1	contig_580	map00072	map00072_20140218140238.png
Synthesis and degradation of ketone bodies	11	C-acetyltransferase	ec:2.3.1.9	3	contig_28540, contig_7678, contig_3693	map00072	map00072_20140218140238.png
Synthesis and degradation of ketone bodies	11	dehydrogenase	ec:1.1.1.30	5	contig_21250, contig_39475, contig_61170, contig_93293, contig_610	map00072	map00072_20140218140238.png
Synthesis and degradation of ketone bodies	11	lyase	ec:4.1.3.4	2	contig_17619, contig_25691	map00072	map00072_20140218140238.png
Fatty acid degradation	129	epimerase	ec:5.1.2.3	4	contig_105835, contig_8746, contig_1005, contig_3751	map00071	map00071_20140218140243.png
Fatty acid degradation	129	hydratase	ec:4.2.1.74	1	contig_1005	map00071	map00071_20140218140243.png
Fatty acid degradation	129	dehydrogenase (NAD+)	ec:1.2.1.3	19	contig_100179, contig_10871, contig_11304, contig_11814, contig_13079, contig_19594, contig_33651, contig_5507, contig_5887, contig_6833, contig_830, contig_1879, contig_1915, contig_2018, contig_2954, contig_3902, contig_4096, contig_4097, contig_4106	map00071	map00071_20140218140243.png
Fatty acid degradation	129	ligase	ec:6.2.1.20	1	contig_10970	map00071	map00071_20140218140243.png
Fatty acid degradation	129	hydratase	ec:4.2.1.17	18	contig_105835, contig_13317, contig_21323, contig_21677, contig_29078, contig_29228, contig_29532, contig_31343, contig_32543, contig_45385, contig_7699, contig_8746, contig_66254, contig_80168, contig_215, contig_1005, contig_3751, contig_4606	map00071	map00071_20140218140243.png
Fatty acid degradation	129	monooxygenase	ec:1.14.14.1	42	contig_102651, contig_10743, contig_11619, contig_11670, contig_12642, contig_19009, contig_19243, contig_21457, contig_21554, contig_29095, contig_29849, contig_30465, contig_30466, contig_30467, contig_34567, contig_35767, contig_37573, contig_40558, contig_42548, contig_49188, contig_51373, contig_51547, contig_6494, contig_7744, contig_7777, contig_7978, contig_8171, contig_57129, contig_6161…	map00071	map00071_20140218140243.png
Fatty acid degradation	129	isomerase	ec:5.3.3.8	5	contig_105835, contig_25237, contig_7418, contig_1005, contig_1648	map00071	map00071_20140218140243.png
Fatty acid degradation	129	C-acetyltransferase	ec:2.3.1.9	3	contig_28540, contig_7678, contig_3693	map00071	map00071_20140218140243.png
Fatty acid degradation	129	dehydrogenase	ec:1.1.1.35	7	contig_105835, contig_14989, contig_39702, contig_8746, contig_80168, contig_1005, contig_3751	map00071	map00071_20140218140243.png
Fatty acid degradation	129	ligase	ec:6.2.1.3	13	contig_104789, contig_11273, contig_15562, contig_27381, contig_29685, contig_53614, contig_5791, contig_9047, contig_65877, contig_1515, contig_1516, contig_2376, contig_4759	map00071	map00071_20140218140243.png
Fatty acid degradation	129	C-acyltransferase	ec:2.3.1.16	3	contig_8533, contig_92868, contig_1594	map00071	map00071_20140218140243.png
Fatty acid degradation	129	oxidase	ec:1.3.3.6	9	contig_17286, contig_19476, contig_21507, contig_21964, contig_25442, contig_43132, contig_7552, contig_76, contig_2814	map00071	map00071_20140218140243.png
Fatty acid degradation	129	dehydrogenase	ec:1.1.1.1	15	contig_104926, contig_11849, contig_17748, contig_25133, contig_44376, contig_9768, contig_63197, contig_67145, contig_73373, contig_80370, contig_882, contig_2761, contig_3525, contig_3973, contig_4828	map00071	map00071_20140218140243.png
Fatty acid degradation	129	1-monooxygenase	ec:1.14.15.3	7	contig_21554, contig_29849, contig_37573, contig_57129, contig_90215, contig_3123, contig_4894	map00071	map00071_20140218140243.png
Porphyrin and chlorophyll metabolism	89	IX monomethyl ester (oxidative) cyclase	ec:1.14.13.81	4	contig_23603, contig_75777, contig_77996, contig_519	map00860	map00860_20140218140252.png
Porphyrin and chlorophyll metabolism	89	CLH	ec:3.1.1.14	1	contig_5540	map00860	map00860_20140218140252.png
Porphyrin and chlorophyll metabolism	89	synthase	ec:4.2.1.75	1	contig_4039	map00860	map00860_20140218140252.png
Porphyrin and chlorophyll metabolism	89	b reductase	ec:1.1.1.294	4	contig_142, contig_600, contig_2774, contig_4325	map00860	map00860_20140218140252.png
Porphyrin and chlorophyll metabolism	89	ceruloplasmin	ec:1.16.3.1	3	contig_24839, contig_6094, contig_6788	map00860	map00860_20140218140252.png
Porphyrin and chlorophyll metabolism	89	C-methyltransferase	ec:2.1.1.107	1	contig_9411	map00860	map00860_20140218140252.png
Porphyrin and chlorophyll metabolism	89	dehydrogenase	ec:1.3.99.22	1	contig_4472	map00860	map00860_20140218140252.png
Porphyrin and chlorophyll metabolism	89	1-naphthol glucuronyltransferase	ec:2.4.1.17	1	contig_3237	map00860	map00860_20140218140252.png
Porphyrin and chlorophyll metabolism	89	ferrochelatase	ec:4.99.1.4	2	contig_15616, contig_26806	map00860	map00860_20140218140252.png
Porphyrin and chlorophyll metabolism	89	cobaltochelatase	ec:4.99.1.3	1	contig_15616	map00860	map00860_20140218140252.png
Porphyrin and chlorophyll metabolism	89	ferro-protoporphyrin chelatase	ec:4.99.1.1	9	contig_10856, contig_13547, contig_14056, contig_14057, contig_14643, contig_7317, contig_7954, contig_959, contig_1129	map00860	map00860_20140218140252.png
Porphyrin and chlorophyll metabolism	89	dehydrogenase	ec:1.3.1.76	1	contig_9411	map00860	map00860_20140218140252.png
Porphyrin and chlorophyll metabolism	89	chlorophyllide a 8-vinyl-reductase	ec:1.3.1.75	1	contig_20671	map00860	map00860_20140218140252.png
Porphyrin and chlorophyll metabolism	89	oxidoreductase	ec:1.3.7.4	1	contig_5580	map00860	map00860_20140218140252.png
Porphyrin and chlorophyll metabolism	89	reductase	ec:1.3.1.33	18	contig_10163, contig_10951, contig_13480, contig_14567, contig_18533, contig_31523, contig_5970, contig_6472, contig_80230, contig_201, contig_392, contig_877, contig_2419, contig_2768, contig_2775, contig_2776, contig_3978, contig_4254	map00860	map00860_20140218140252.png
Porphyrin and chlorophyll metabolism	89	ligase	ec:6.1.1.17	3	contig_6869, contig_8354, contig_875	map00860	map00860_20140218140252.png
Porphyrin and chlorophyll metabolism	89	decarboxylase	ec:4.1.1.37	4	contig_106068, contig_15922, contig_2565, contig_4748	map00860	map00860_20140218140252.png
Porphyrin and chlorophyll metabolism	89	2,1-aminomutase	ec:5.4.3.8	4	contig_83084, contig_83929, contig_92911, contig_629	map00860	map00860_20140218140252.png
Porphyrin and chlorophyll metabolism	89	protoporphyrin IX methyltransferase	ec:2.1.1.11	1	contig_5133	map00860	map00860_20140218140252.png
Porphyrin and chlorophyll metabolism	89	beta-glucuronide glucuronohydrolase glucuronidase	ec:3.2.1.31	8	contig_25890, contig_32820, contig_40342, contig_44689, contig_9551, contig_63488, contig_82926, contig_3399	map00860	map00860_20140218140252.png
Porphyrin and chlorophyll metabolism	89	hydrogenobyrinic acid a,c-diamide cobaltochelatase	ec:6.6.1.2	3	contig_80897, contig_91432, contig_404	map00860	map00860_20140218140252.png
Porphyrin and chlorophyll metabolism	89	chelatase	ec:6.6.1.1	6	contig_6337, contig_6454, contig_80897, contig_91432, contig_404, contig_2493	map00860	map00860_20140218140252.png
Porphyrin and chlorophyll metabolism	89	oxidase	ec:1.3.3.5	1	contig_12863	map00860	map00860_20140218140252.png
Porphyrin and chlorophyll metabolism	89	oxidase	ec:1.3.3.4	4	contig_13057, contig_21061, contig_27145, contig_568	map00860	map00860_20140218140252.png
Porphyrin and chlorophyll metabolism	89	oxidase	ec:1.3.3.3	2	contig_2315, contig_4472	map00860	map00860_20140218140252.png
Porphyrin and chlorophyll metabolism	89	synthase	ec:2.5.1.62	1	contig_4393	map00860	map00860_20140218140252.png
Porphyrin and chlorophyll metabolism	89	synthase	ec:2.5.1.61	2	contig_7616, contig_92999	map00860	map00860_20140218140252.png
Porphyrin and chlorophyll metabolism	89	reductase	ec:1.2.1.70	1	contig_145	map00860	map00860_20140218140252.png
Porphyrin and chlorophyll metabolism	89	oxygenase (biliverdin-producing)	ec:1.14.99.3	6	contig_28420, contig_72700, contig_81031, contig_81533, contig_2467, contig_3474	map00860	map00860_20140218140252.png
Starch and sucrose metabolism	548	pectin demethoxylase	ec:3.1.1.11	53	contig_101204, contig_104455, contig_106301, contig_10475, contig_11297, contig_11532, contig_11533, contig_12091, contig_14138, contig_14413, contig_14485, contig_15109, contig_15904, contig_16325, contig_18940, contig_19761, contig_21116, contig_21349, contig_22943, contig_23540, contig_24043, contig_32076, contig_32754, contig_38445, contig_40816, contig_45383, contig_46055, contig_46605, cont…	map00500	map00500_20140218140301.png
Starch and sucrose metabolism	548	4-alpha-galacturonosyltransferase	ec:2.4.1.43	23	contig_10487, contig_11138, contig_11278, contig_11330, contig_21315, contig_23844, contig_27687, contig_30538, contig_37732, contig_47024, contig_6303, contig_6838, contig_8104, contig_9122, contig_9499, contig_9505, contig_59622, contig_84649, contig_92015, contig_1556, contig_1836, contig_2851, contig_3180	map00500	map00500_20140218140301.png
Starch and sucrose metabolism	548	synthase	ec:2.4.1.34	26	contig_10352, contig_10715, contig_12414, contig_12877, contig_13089, contig_13090, contig_14052, contig_15958, contig_17355, contig_17356, contig_24472, contig_24769, contig_25645, contig_25737, contig_30960, contig_33650, contig_39753, contig_49999, contig_5356, contig_7680, contig_62008, contig_66804, contig_88697, contig_397, contig_740, contig_3602	map00500	map00500_20140218140301.png
Starch and sucrose metabolism	548	synthase (GDP-forming)	ec:2.4.1.29	8	contig_52232, contig_72084, contig_72976, contig_75098, contig_741, contig_1153, contig_2730, contig_2815	map00500	map00500_20140218140301.png
Starch and sucrose metabolism	548	disproportionating enzyme	ec:2.4.1.25	3	contig_6861, contig_1827, contig_3280	map00500	map00500_20140218140301.png
Starch and sucrose metabolism	548	synthase (glycosyl-transferring)	ec:2.4.1.21	15	contig_15277, contig_15278, contig_22362, contig_27298, contig_32013, contig_32014, contig_35020, contig_44211, contig_5382, contig_7819, contig_55994, contig_69679, contig_70935, contig_77154, contig_202	map00500	map00500_20140218140301.png
Starch and sucrose metabolism	548	branching enzyme	ec:2.4.1.18	8	contig_10527, contig_13988, contig_14478, contig_14479, contig_17422, contig_51449, contig_7416, contig_2499	map00500	map00500_20140218140301.png
Starch and sucrose metabolism	548	1-naphthol glucuronyltransferase	ec:2.4.1.17	1	contig_3237	map00500	map00500_20140218140301.png
Starch and sucrose metabolism	548	synthase (UDP-forming)	ec:2.4.1.15	10	contig_10284, contig_19619, contig_20074, contig_22019, contig_5587, contig_5658, contig_59844, contig_60179, contig_1745, contig_3181	map00500	map00500_20140218140301.png
Starch and sucrose metabolism	548	synthase	ec:2.4.1.14	11	contig_104963, contig_16056, contig_20512, contig_31382, contig_6901, contig_57328, contig_73250, contig_81293, contig_685, contig_2027, contig_2611	map00500	map00500_20140218140301.png
Starch and sucrose metabolism	548	synthase	ec:2.4.1.13	15	contig_10940, contig_16402, contig_17971, contig_41209, contig_42469, contig_47292, contig_6693, contig_9052, contig_63244, contig_70354, contig_80481, contig_81168, contig_82785, contig_1106, contig_3784	map00500	map00500_20140218140301.png
Starch and sucrose metabolism	548	synthase (UDP-forming)	ec:2.4.1.12	52	contig_11483, contig_12776, contig_13635, contig_16679, contig_17555, contig_17778, contig_18041, contig_18636, contig_19960, contig_20942, contig_22912, contig_23870, contig_24728, contig_25418, contig_28070, contig_28776, contig_29594, contig_30787, contig_31728, contig_32475, contig_33788, contig_37587, contig_43907, contig_46172, contig_48452, contig_52109, contig_52232, contig_6173, contig_6…	map00500	map00500_20140218140301.png
Starch and sucrose metabolism	548	synthase	ec:2.4.1.11	3	contig_69679, contig_77154, contig_202	map00500	map00500_20140218140301.png
Starch and sucrose metabolism	548	endo-1,4-beta-D-glucanase	ec:3.2.1.4	26	contig_13340, contig_16800, contig_18103, contig_27293, contig_27739, contig_37655, contig_39494, contig_41232, contig_45553, contig_53803, contig_5141, contig_8640, contig_61638, contig_65778, contig_66611, contig_67276, contig_73792, contig_80938, contig_88422, contig_89065, contig_27, contig_307, contig_1130, contig_1597, contig_3077, contig_4803	map00500	map00500_20140218140301.png
Starch and sucrose metabolism	548	saccharogen amylase	ec:3.2.1.2	24	contig_10819, contig_11646, contig_12823, contig_13793, contig_18271, contig_29158, contig_35478, contig_35884, contig_45611, contig_54165, contig_5186, contig_5417, contig_5432, contig_8122, contig_64058, contig_70732, contig_81891, contig_83325, contig_90381, contig_156, contig_2092, contig_2255, contig_3732, contig_4764	map00500	map00500_20140218140301.png
Starch and sucrose metabolism	548	glycogenase	ec:3.2.1.1	18	contig_10527, contig_17422, contig_19109, contig_21274, contig_23081, contig_24379, contig_30629, contig_45228, contig_47870, contig_51449, contig_5062, contig_65148, contig_91550, contig_92002, contig_92969, contig_104, contig_1019, contig_1269	map00500	map00500_20140218140301.png
Starch and sucrose metabolism	548	6-dehydrogenase	ec:1.1.1.22	3	contig_16780, contig_3352, contig_3353	map00500	map00500_20140218140301.png
Starch and sucrose metabolism	548	fructokinase (phosphorylating)	ec:2.7.1.4	12	contig_12266, contig_16618, contig_18756, contig_26970, contig_30313, contig_30378, contig_33514, contig_42815, contig_8532, contig_58342, contig_189, contig_2662	map00500	map00500_20140218140301.png
Starch and sucrose metabolism	548	glucokinase (phosphorylating)	ec:2.7.1.2	7	contig_18756, contig_30313, contig_33514, contig_42815, contig_48988, contig_8532, contig_2662	map00500	map00500_20140218140301.png
Starch and sucrose metabolism	548	hexokinase type IV glucokinase	ec:2.7.1.1	2	contig_24471, contig_27932	map00500	map00500_20140218140301.png
Starch and sucrose metabolism	548	decarboxylase	ec:4.1.1.35	9	contig_32070, contig_52399, contig_5773, contig_5774, contig_5836, contig_6649, contig_67952, contig_1503, contig_2889	map00500	map00500_20140218140301.png
Starch and sucrose metabolism	548	uridylyltransferase	ec:2.7.7.9	9	contig_21589, contig_21590, contig_21799, contig_9689, contig_76354, contig_95108, contig_444, contig_3139, contig_3308	map00500	map00500_20140218140301.png
Starch and sucrose metabolism	548	1,4-alpha-galacturonidase	ec:3.2.1.67	19	contig_104102, contig_11629, contig_14540, contig_15316, contig_17086, contig_18637, contig_18638, contig_19829, contig_26855, contig_41703, contig_54554, contig_5423, contig_6803, contig_61921, contig_93889, contig_1231, contig_1232, contig_2185, contig_2191	map00500	map00500_20140218140301.png
Starch and sucrose metabolism	548	levan hydrolase	ec:3.2.1.65	2	contig_11512, contig_28076	map00500	map00500_20140218140301.png
Starch and sucrose metabolism	548	1,3-beta-glucosidase	ec:3.2.1.58	1	contig_14043	map00500	map00500_20140218140301.png
Starch and sucrose metabolism	548	alpha-glucosidase	ec:3.2.1.48	13	contig_10039, contig_11512, contig_12615, contig_21904, contig_28076, contig_9441, contig_9645, contig_9646, contig_63412, contig_75366, contig_92349, contig_2953, contig_2961	map00500	map00500_20140218140301.png
Starch and sucrose metabolism	548	endo-1,3-beta-D-glucosidase	ec:3.2.1.39	48	contig_104936, contig_10205, contig_10928, contig_11792, contig_12545, contig_12748, contig_12848, contig_13249, contig_13626, contig_14960, contig_16066, contig_17814, contig_19067, contig_21088, contig_22010, contig_23751, contig_23789, contig_23919, contig_23922, contig_25397, contig_26023, contig_28711, contig_33695, contig_34594, contig_36182, contig_36228, contig_40913, contig_42664, contig…	map00500	map00500_20140218140301.png
Starch and sucrose metabolism	548	1,4-beta-xylosidase	ec:3.2.1.37	9	contig_13743, contig_17446, contig_18924, contig_29227, contig_37604, contig_59439, contig_71913, contig_415, contig_2416	map00500	map00500_20140218140301.png
Starch and sucrose metabolism	548	beta-glucuronide glucuronohydrolase glucuronidase	ec:3.2.1.31	8	contig_25890, contig_32820, contig_40342, contig_44689, contig_9551, contig_63488, contig_82926, contig_3399	map00500	map00500_20140218140301.png
Starch and sucrose metabolism	548	trehalase	ec:3.2.1.28	7	contig_17425, contig_42222, contig_49751, contig_6809, contig_81948, contig_87715, contig_95096	map00500	map00500_20140218140301.png
Starch and sucrose metabolism	548	invertase	ec:3.2.1.26	16	contig_10039, contig_11512, contig_12615, contig_21904, contig_23432, contig_28076, contig_32399, contig_9441, contig_9645, contig_9646, contig_62096, contig_63412, contig_75366, contig_92349, contig_2953, contig_2961	map00500	map00500_20140218140301.png
Starch and sucrose metabolism	548	gentiobiase	ec:3.2.1.21	41	contig_101062, contig_105805, contig_11944, contig_13077, contig_13743, contig_17446, contig_17714, contig_17753, contig_23426, contig_27212, contig_27732, contig_35006, contig_37614, contig_38833, contig_38863, contig_40738, contig_43707, contig_46581, contig_47196, contig_47497, contig_51781, contig_52065, contig_52567, contig_6557, contig_6672, contig_6673, contig_7425, contig_62514, contig_63…	map00500	map00500_20140218140301.png
Starch and sucrose metabolism	548	maltase	ec:3.2.1.20	21	contig_10281, contig_11397, contig_11398, contig_19904, contig_22432, contig_26956, contig_26964, contig_29701, contig_30216, contig_31185, contig_33085, contig_33793, contig_35857, contig_36357, contig_47709, contig_53000, contig_5754, contig_7001, contig_9705, contig_415, contig_1251	map00500	map00500_20140218140301.png
Starch and sucrose metabolism	548	phosphorylase	ec:2.4.1.1	4	contig_19481, contig_22781, contig_22784, contig_31702	map00500	map00500_20140218140301.png
Starch and sucrose metabolism	548	pectin depolymerase	ec:3.2.1.15	40	contig_104102, contig_10687, contig_11629, contig_14540, contig_15316, contig_17086, contig_18637, contig_18638, contig_19712, contig_19829, contig_21063, contig_24382, contig_26855, contig_34737, contig_38984, contig_40564, contig_41703, contig_46670, contig_48313, contig_52193, contig_52504, contig_54554, contig_5423, contig_6803, contig_6945, contig_9475, contig_9476, contig_55364, contig_6086…	map00500	map00500_20140218140301.png
Starch and sucrose metabolism	548	phosphatase	ec:3.1.3.24	2	contig_21703, contig_9884	map00500	map00500_20140218140301.png
Starch and sucrose metabolism	548	trehalose 6-phosphatase	ec:3.1.3.12	15	contig_10284, contig_19619, contig_20074, contig_22019, contig_23224, contig_33984, contig_5587, contig_5658, contig_8123, contig_59844, contig_60179, contig_92644, contig_93746, contig_1745, contig_3181	map00500	map00500_20140218140301.png
Starch and sucrose metabolism	548	4-epimerase	ec:5.1.3.6	3	contig_10731, contig_26897, contig_3776	map00500	map00500_20140218140301.png
Starch and sucrose metabolism	548	adenylyltransferase	ec:2.7.7.27	18	contig_19998, contig_24326, contig_31659, contig_38666, contig_43216, contig_7935, contig_8299, contig_55979, contig_63884, contig_76224, contig_78997, contig_79708, contig_91768, contig_1034, contig_1413, contig_1434, contig_1657, contig_4662	map00500	map00500_20140218140301.png
Starch and sucrose metabolism	548	ec:5.4.2.6 beta-phosphoglucomutase	ec:5.4.2.6	1	contig_4621	map00500	map00500_20140218140301.png
Starch and sucrose metabolism	548	(alpha-D-glucose-1,6-bisphosphate-dependent)	ec:5.4.2.2	5	contig_94106, contig_437, contig_438, contig_2405, contig_3062	map00500	map00500_20140218140301.png
Starch and sucrose metabolism	548	isomerase	ec:5.3.1.9	4	contig_34829, contig_75431, contig_399, contig_486	map00500	map00500_20140218140301.png
C5-Branched dibasic acid metabolism	13	synthase	ec:2.2.1.6	6	contig_10144, contig_11145, contig_27685, contig_41938, contig_7132, contig_1306	map00660	map00660_20140218140305.png
C5-Branched dibasic acid metabolism	13	ligase (ADP-forming)	ec:6.2.1.5	7	contig_45204, contig_65632, contig_158, contig_1064, contig_1215, contig_2590, contig_2793	map00660	map00660_20140218140305.png
Lysine biosynthesis	19	kinase	ec:2.7.2.4	3	contig_13768, contig_17188, contig_2285	map00300	map00300_20140218140309.png
Lysine biosynthesis	19	epimerase	ec:5.1.1.7	1	contig_7399	map00300	map00300_20140218140309.png
Lysine biosynthesis	19	aminotransferase	ec:2.6.1.83	7	contig_11988, contig_12638, contig_13475, contig_18255, contig_28122, contig_6752, contig_59803	map00300	map00300_20140218140309.png
Lysine biosynthesis	19	transaminase	ec:2.6.1.57	2	contig_1602, contig_4401	map00300	map00300_20140218140309.png
Lysine biosynthesis	19	decarboxylase	ec:4.1.1.20	1	contig_12318	map00300	map00300_20140218140309.png
Lysine biosynthesis	19	dehydrogenase (NADP+, L-glutamate-forming)	ec:1.5.1.10	1	contig_7174	map00300	map00300_20140218140309.png
Lysine biosynthesis	19	dehydrogenase	ec:1.1.1.3	3	contig_13768, contig_16371, contig_17188	map00300	map00300_20140218140309.png
Lysine biosynthesis	19	dehydrogenase	ec:1.2.1.11	2	contig_78631, contig_4964	map00300	map00300_20140218140309.png
Lysine biosynthesis	19	ligase	ec:6.3.2.13	1	contig_36085	map00300	map00300_20140218140309.png
Cyanoamino acid metabolism	108	glutamyl transpeptidase	ec:2.3.2.2	6	contig_18602, contig_32524, contig_37578, contig_43540, contig_9273, contig_1160	map00460	map00460_20140218140314.png
Cyanoamino acid metabolism	108	oxime monooxygenase	ec:1.14.13.68	20	contig_10126, contig_10743, contig_12751, contig_13493, contig_14412, contig_16692, contig_17516, contig_23924, contig_48045, contig_50644, contig_50645, contig_6723, contig_70505, contig_80390, contig_83830, contig_84248, contig_237, contig_238, contig_316, contig_2556	map00460	map00460_20140218140314.png
Cyanoamino acid metabolism	108	hydratase	ec:4.2.1.65	1	contig_2412	map00460	map00460_20140218140314.png
Cyanoamino acid metabolism	108	N-monooxygenase	ec:1.14.13.41	5	contig_13954, contig_13955, contig_22760, contig_28318, contig_37639	map00460	map00460_20140218140314.png
Cyanoamino acid metabolism	108	asparaginase II	ec:3.5.1.1	8	contig_103455, contig_15314, contig_25874, contig_29711, contig_29712, contig_39184, contig_2209, contig_3467	map00460	map00460_20140218140314.png
Cyanoamino acid metabolism	108	hydroxymethyltransferase	ec:2.1.2.1	13	contig_15547, contig_16562, contig_17800, contig_19101, contig_20227, contig_21892, contig_30226, contig_37009, contig_38434, contig_543, contig_760, contig_3600, contig_4358	map00460	map00460_20140218140314.png
Cyanoamino acid metabolism	108	beta-glucosidase	ec:3.2.1.117	6	contig_25134, contig_43728, contig_69491, contig_76363, contig_76962, contig_4158	map00460	map00460_20140218140314.png
Cyanoamino acid metabolism	108	gentiobiase	ec:3.2.1.21	41	contig_101062, contig_105805, contig_11944, contig_13077, contig_13743, contig_17446, contig_17714, contig_17753, contig_23426, contig_27212, contig_27732, contig_35006, contig_37614, contig_38833, contig_38863, contig_40738, contig_43707, contig_46581, contig_47196, contig_47497, contig_51781, contig_52065, contig_52567, contig_6557, contig_6672, contig_6673, contig_7425, contig_62514, contig_63…	map00460	map00460_20140218140314.png
Cyanoamino acid metabolism	108	lyase	ec:4.1.2.10	4	contig_14141, contig_251, contig_3672, contig_3710	map00460	map00460_20140218140314.png
Cyanoamino acid metabolism	108	ligase	ec:6.3.1.1	1	contig_809	map00460	map00460_20140218140314.png
Cyanoamino acid metabolism	108	synthase	ec:4.4.1.9	1	contig_13195	map00460	map00460_20140218140314.png
Cyanoamino acid metabolism	108	nitrilase	ec:3.5.5.4	1	contig_2412	map00460	map00460_20140218140314.png
Cyanoamino acid metabolism	108	acetonitrilase	ec:3.5.5.1	2	contig_22289, contig_3944	map00460	map00460_20140218140314.png
Steroid biosynthesis	29	monooxygenase	ec:1.14.13.72	2	contig_4422, contig_4433	map00100	map00100_20140218140318.png
Steroid biosynthesis	29	14alpha-demethylase	ec:1.14.13.70	1	contig_10179	map00100	map00100_20140218140318.png
Steroid biosynthesis	29	C-methyltransferase	ec:2.1.1.143	1	contig_4375	map00100	map00100_20140218140318.png
Steroid biosynthesis	29	Delta-isomerase	ec:5.3.3.5	1	contig_14266	map00100	map00100_20140218140318.png
Steroid biosynthesis	29	3-dehydrogenase (decarboxylating)	ec:1.1.1.170	4	contig_11651, contig_34313, contig_34314, contig_3827	map00100	map00100_20140218140318.png
Steroid biosynthesis	29	cycloisomerase	ec:5.5.1.9	1	contig_6800	map00100	map00100_20140218140318.png
Steroid biosynthesis	29	reductase	ec:1.3.1.72	1	contig_9170	map00100	map00100_20140218140318.png
Steroid biosynthesis	29	reductase	ec:1.3.1.70	2	contig_5511, contig_1405	map00100	map00100_20140218140318.png
Steroid biosynthesis	29	reductase	ec:1.3.1.21	4	contig_13653, contig_15944, contig_25606, contig_716	map00100	map00100_20140218140318.png
Steroid biosynthesis	29	24-C-methyltransferase	ec:2.1.1.41	1	contig_7939	map00100	map00100_20140218140318.png
Steroid biosynthesis	29	synthase	ec:5.4.99.8	8	contig_14467, contig_16369, contig_16612, contig_27175, contig_27709, contig_42820, contig_9458, contig_9462	map00100	map00100_20140218140318.png
Steroid biosynthesis	29	synthase	ec:2.5.1.21	3	contig_30593, contig_30826, contig_5167	map00100	map00100_20140218140318.png
Glycine, serine and threonine metabolism	139	kinase	ec:2.7.1.39	1	contig_16809	map00260	map00260_20140218140327.png
Glycine, serine and threonine metabolism	139	3-kinase	ec:2.7.1.31	3	contig_5258, contig_93543, contig_1339	map00260	map00260_20140218140327.png
Glycine, serine and threonine metabolism	139	dehydrogenase	ec:1.2.1.8	1	contig_8436	map00260	map00260_20140218140327.png
Glycine, serine and threonine metabolism	139	synthase	ec:4.2.1.20	4	contig_18106, contig_26529, contig_4071, contig_4473	map00260	map00260_20140218140327.png
Glycine, serine and threonine metabolism	139	kinase	ec:2.7.2.4	3	contig_13768, contig_17188, contig_2285	map00260	map00260_20140218140327.png
Glycine, serine and threonine metabolism	139	transaminase	ec:2.6.1.4	4	contig_32524, contig_37578, contig_43540, contig_1160	map00260	map00260_20140218140327.png
Glycine, serine and threonine metabolism	139	O-phosphatidyltransferase	ec:2.7.8.8	1	contig_11735	map00260	map00260_20140218140327.png
Glycine, serine and threonine metabolism	139	dehydrogenase	ec:1.1.1.95	4	contig_19519, contig_8353, contig_903, contig_2347	map00260	map00260_20140218140327.png
Glycine, serine and threonine metabolism	139	oxidase	ec:1.5.3.1	7	contig_18993, contig_33226, contig_35717, contig_35718, contig_38532, contig_44293, contig_60363	map00260	map00260_20140218140327.png
Glycine, serine and threonine metabolism	139	reductase	ec:1.1.1.81	7	contig_103424, contig_46532, contig_54824, contig_9246, contig_79217, contig_884, contig_1993	map00260	map00260_20140218140327.png
Glycine, serine and threonine metabolism	139	dehydrogenase	ec:1.1.99.1	5	contig_14141, contig_48837, contig_251, contig_3672, contig_3710	map00260	map00260_20140218140327.png
Glycine, serine and threonine metabolism	139	dehydrogenase	ec:1.1.1.29	5	contig_31840, contig_54824, contig_79217, contig_884, contig_1300	map00260	map00260_20140218140327.png
Glycine, serine and threonine metabolism	139	transaminase	ec:2.6.1.52	1	contig_10177	map00260	map00260_20140218140327.png
Glycine, serine and threonine metabolism	139	transaminase	ec:2.6.1.51	2	contig_46343, contig_4336	map00260	map00260_20140218140327.png
Glycine, serine and threonine metabolism	139	transaminase	ec:2.6.1.45	2	contig_46343, contig_4336	map00260	map00260_20140218140327.png
Glycine, serine and threonine metabolism	139	transaminase	ec:2.6.1.44	9	contig_11460, contig_22982, contig_32524, contig_37578, contig_43540, contig_46343, contig_1160, contig_2665, contig_4336	map00260	map00260_20140218140327.png
Glycine, serine and threonine metabolism	139	phosphatase	ec:3.1.3.3	4	contig_12961, contig_23285, contig_6031, contig_7892	map00260	map00260_20140218140327.png
Glycine, serine and threonine metabolism	139	hydroxymethyltransferase	ec:2.1.2.1	13	contig_15547, contig_16562, contig_17800, contig_19101, contig_20227, contig_21892, contig_30226, contig_37009, contig_38434, contig_543, contig_760, contig_3600, contig_4358	map00260	map00260_20140218140327.png
Glycine, serine and threonine metabolism	139	ammonia-lyase	ec:4.3.1.19	4	contig_16010, contig_16923, contig_5548, contig_8505	map00260	map00260_20140218140327.png
Glycine, serine and threonine metabolism	139	ammonia-lyase	ec:4.3.1.18	2	contig_16923, contig_5548	map00260	map00260_20140218140327.png
Glycine, serine and threonine metabolism	139	ammonia-lyase	ec:4.3.1.17	2	contig_16923, contig_5548	map00260	map00260_20140218140327.png
Glycine, serine and threonine metabolism	139	oxidase	ec:1.4.3.21	24	contig_10655, contig_11606, contig_16083, contig_20384, contig_20530, contig_21905, contig_23684, contig_26963, contig_30938, contig_42781, contig_50221, contig_52842, contig_5833, contig_7427, contig_57062, contig_61211, contig_63322, contig_69826, contig_75722, contig_76345, contig_89241, contig_1589, contig_2307, contig_3137	map00260	map00260_20140218140327.png
Glycine, serine and threonine metabolism	139	dehydrogenase (aminomethyl-transferring)	ec:1.4.4.2	9	contig_12328, contig_13761, contig_32930, contig_35567, contig_53179, contig_72933, contig_81463, contig_389, contig_4863	map00260	map00260_20140218140327.png
Glycine, serine and threonine metabolism	139	synthase	ec:4.2.3.1	1	contig_16229	map00260	map00260_20140218140327.png
Glycine, serine and threonine metabolism	139	dehydrogenase	ec:1.8.1.4	4	contig_73309, contig_90472, contig_2272, contig_3665	map00260	map00260_20140218140327.png
Glycine, serine and threonine metabolism	139	aldolase	ec:4.1.2.5	1	contig_2261	map00260	map00260_20140218140327.png
Glycine, serine and threonine metabolism	139	N-methyltransferase	ec:2.1.1.2	1	contig_12020	map00260	map00260_20140218140327.png
Glycine, serine and threonine metabolism	139	dehydrogenase	ec:1.1.1.3	3	contig_13768, contig_16371, contig_17188	map00260	map00260_20140218140327.png
Glycine, serine and threonine metabolism	139	dehydrogenase	ec:1.1.1.1	15	contig_104926, contig_11849, contig_17748, contig_25133, contig_44376, contig_9768, contig_63197, contig_67145, contig_73373, contig_80370, contig_882, contig_2761, contig_3525, contig_3973, contig_4828	map00260	map00260_20140218140327.png
Glycine, serine and threonine metabolism	139	monooxygenase	ec:1.14.15.7	1	contig_18681	map00260	map00260_20140218140327.png
Glycine, serine and threonine metabolism	139	S-aminomethyldihydrolipoylprotein:(6S)-tetrahydrofolate aminomethyltransferase (ammonia-forming)	ec:2.1.2.10	9	contig_13273, contig_33925, contig_40739, contig_47591, contig_50184, contig_53179, contig_5911, contig_883, contig_3412	map00260	map00260_20140218140327.png
Glycine, serine and threonine metabolism	139	gamma-lyase	ec:4.4.1.1	3	contig_56307, contig_1969, contig_4747	map00260	map00260_20140218140327.png
Glycine, serine and threonine metabolism	139	dehydrogenase	ec:1.2.1.11	2	contig_78631, contig_4964	map00260	map00260_20140218140327.png
Fatty acid elongation	34	hydratase	ec:4.2.1.74	1	contig_1005	map00062	map00062_20140218140331.png
Fatty acid elongation	34	hydratase	ec:4.2.1.17	18	contig_105835, contig_13317, contig_21323, contig_21677, contig_29078, contig_29228, contig_29532, contig_31343, contig_32543, contig_45385, contig_7699, contig_8746, contig_66254, contig_80168, contig_215, contig_1005, contig_3751, contig_4606	map00062	map00062_20140218140331.png
Fatty acid elongation	34	hydrolase	ec:3.1.2.22	7	contig_26826, contig_27745, contig_33098, contig_50827, contig_67844, contig_84335, contig_623	map00062	map00062_20140218140331.png
Fatty acid elongation	34	dehydrogenase	ec:1.1.1.35	7	contig_105835, contig_14989, contig_39702, contig_8746, contig_80168, contig_1005, contig_3751	map00062	map00062_20140218140331.png
Fatty acid elongation	34	reductase (NADPH)	ec:1.3.1.38	3	contig_16132, contig_20143, contig_3433	map00062	map00062_20140218140331.png
Fatty acid elongation	34	C-acyltransferase	ec:2.3.1.16	3	contig_8533, contig_92868, contig_1594	map00062	map00062_20140218140331.png
Fatty acid elongation	34	hydrolase	ec:3.1.2.2	1	contig_5318	map00062	map00062_20140218140331.png
Fatty acid biosynthesis	55	dehydratase	ec:4.2.1.59	1	contig_14468	map00061	map00061_20140218140337.png
Fatty acid biosynthesis	55	carboxylase	ec:6.4.1.2	10	contig_12325, contig_12336, contig_12793, contig_16667, contig_16772, contig_5029, contig_7215, contig_65380, contig_1741, contig_2725	map00061	map00061_20140218140337.png
Fatty acid biosynthesis	55	hydrolase	ec:3.1.2.14	7	contig_26034, contig_36838, contig_6812, contig_56067, contig_74620, contig_80077, contig_4837	map00061	map00061_20140218140337.png
Fatty acid biosynthesis	55	reductase (NADH)	ec:1.3.1.9	4	contig_17728, contig_7278, contig_62387, contig_80975	map00061	map00061_20140218140337.png
Fatty acid biosynthesis	55	reductase	ec:1.1.1.100	10	contig_11106, contig_14480, contig_14531, contig_20612, contig_22897, contig_70425, contig_70655, contig_1800, contig_2105, contig_2423	map00061	map00061_20140218140337.png
Fatty acid biosynthesis	55	carboxylase	ec:6.3.4.14	5	contig_7215, contig_7510, contig_65380, contig_2041, contig_2725	map00061	map00061_20140218140337.png
Fatty acid biosynthesis	55	desaturase	ec:1.14.19.2	4	contig_15114, contig_16597, contig_23671, contig_54315	map00061	map00061_20140218140337.png
Fatty acid biosynthesis	55	synthase	ec:2.3.1.86	8	contig_13406, contig_15190, contig_17415, contig_28571, contig_44966, contig_48403, contig_8894, contig_75527	map00061	map00061_20140218140337.png
Fatty acid biosynthesis	55	synthase I	ec:2.3.1.41	7	contig_13479, contig_23476, contig_43627, contig_44950, contig_6052, contig_655, contig_4247	map00061	map00061_20140218140337.png
Fatty acid biosynthesis	55	S-malonyltransferase	ec:2.3.1.39	2	contig_27043, contig_4450	map00061	map00061_20140218140337.png
Butanoate metabolism	56	epimerase	ec:5.1.2.3	4	contig_105835, contig_8746, contig_1005, contig_3751	map00650	map00650_20140218140342.png
Butanoate metabolism	56	synthase	ec:2.2.1.6	6	contig_10144, contig_11145, contig_27685, contig_41938, contig_7132, contig_1306	map00650	map00650_20140218140342.png
Butanoate metabolism	56	hydratase	ec:4.2.1.17	18	contig_105835, contig_13317, contig_21323, contig_21677, contig_29078, contig_29228, contig_29532, contig_31343, contig_32543, contig_45385, contig_7699, contig_8746, contig_66254, contig_80168, contig_215, contig_1005, contig_3751, contig_4606	map00650	map00650_20140218140342.png
Butanoate metabolism	56	synthase	ec:2.3.3.10	1	contig_580	map00650	map00650_20140218140342.png
Butanoate metabolism	56	C-acetyltransferase	ec:2.3.1.9	3	contig_28540, contig_7678, contig_3693	map00650	map00650_20140218140342.png
Butanoate metabolism	56	reductase	ec:1.1.1.36	4	contig_11441, contig_24183, contig_25589, contig_60398	map00650	map00650_20140218140342.png
Butanoate metabolism	56	dehydrogenase	ec:1.1.1.35	7	contig_105835, contig_14989, contig_39702, contig_8746, contig_80168, contig_1005, contig_3751	map00650	map00650_20140218140342.png
Butanoate metabolism	56	dehydrogenase	ec:1.1.1.30	5	contig_21250, contig_39475, contig_61170, contig_93293, contig_610	map00650	map00650_20140218140342.png
Butanoate metabolism	56	dehydrogenase	ec:1.1.99.2	3	contig_28774, contig_32577, contig_50816	map00650	map00650_20140218140342.png
Butanoate metabolism	56	lyase	ec:4.1.3.4	2	contig_17619, contig_25691	map00650	map00650_20140218140342.png
Butanoate metabolism	56	dehydrogenase	ec:1.1.1.157	1	contig_14989	map00650	map00650_20140218140342.png
Butanoate metabolism	56	reductase (NAD+)	ec:1.3.1.44	1	contig_3433	map00650	map00650_20140218140342.png
Butanoate metabolism	56	dehydrogenase	ec:1.3.99.1	1	contig_49683	map00650	map00650_20140218140342.png
Butanoate metabolism	56	decarboxylase	ec:4.1.1.15	7	contig_21930, contig_33653, contig_34228, contig_52803, contig_78415, contig_193, contig_3480	map00650	map00650_20140218140342.png
Butanoate metabolism	56	ligase	ec:6.2.1.2	2	contig_14589, contig_2695	map00650	map00650_20140218140342.png
Butanoate metabolism	56	dehydrogenase (NAD+)	ec:1.2.1.24	1	contig_1351	map00650	map00650_20140218140342.png
Butanoate metabolism	56	dehydrogenase [NAD(P)+]	ec:1.2.1.16	1	contig_1351	map00650	map00650_20140218140342.png
Selenocompound metabolism	40	lyase	ec:4.4.1.16	4	contig_23680, contig_30559, contig_39020, contig_2571	map00450	map00450_20140218140346.png
Selenocompound metabolism	40	gamma-lyase	ec:4.4.1.11	1	contig_17143	map00450	map00450_20140218140346.png
Selenocompound metabolism	40	ligase	ec:6.1.1.10	2	contig_10467, contig_3989	map00450	map00450_20140218140346.png
Selenocompound metabolism	40	S-methyltransferase	ec:2.1.1.14	9	contig_34121, contig_45095, contig_68842, contig_76212, contig_89213, contig_621, contig_1509, contig_2569, contig_2841	map00450	map00450_20140218140346.png
Selenocompound metabolism	40	synthase	ec:2.1.1.13	8	contig_34121, contig_45095, contig_68842, contig_89213, contig_621, contig_1509, contig_2569, contig_2841	map00450	map00450_20140218140346.png
Selenocompound metabolism	40	S-methyltransferase	ec:2.1.1.12	2	contig_31701, contig_5936	map00450	map00450_20140218140346.png
Selenocompound metabolism	40	adenylyltransferase	ec:2.7.7.4	13	contig_20038, contig_31659, contig_37016, contig_43216, contig_7935, contig_68583, contig_72418, contig_74742, contig_89170, contig_530, contig_808, contig_1034, contig_2212	map00450	map00450_20140218140346.png
Selenocompound metabolism	40	reductase	ec:1.8.1.9	3	contig_2083, contig_3290, contig_4214	map00450	map00450_20140218140346.png
Selenocompound metabolism	40	gamma-synthase	ec:2.5.1.48	4	contig_12649, contig_17143, contig_68245, contig_513	map00450	map00450_20140218140346.png
Selenocompound metabolism	40	beta-lyase	ec:4.4.1.8	2	contig_56307, contig_1969	map00450	map00450_20140218140346.png
Selenocompound metabolism	40	gamma-lyase	ec:4.4.1.1	3	contig_56307, contig_1969, contig_4747	map00450	map00450_20140218140346.png
Aflatoxin biosynthesis	10	carboxylase	ec:6.4.1.2	10	contig_12325, contig_12336, contig_12793, contig_16667, contig_16772, contig_5029, contig_7215, contig_65380, contig_1741, contig_2725	map00254	map00254_20140218140349.png
Tetracycline biosynthesis	10	carboxylase	ec:6.4.1.2	10	contig_12325, contig_12336, contig_12793, contig_16667, contig_16772, contig_5029, contig_7215, contig_65380, contig_1741, contig_2725	map00253	map00253_20140218140351.png
Alanine, aspartate and glutamate metabolism	88	oxidase	ec:1.4.3.2	2	contig_20384, contig_42781	map00250	map00250_20140218140358.png
Alanine, aspartate and glutamate metabolism	88	synthase (NADH)	ec:1.4.1.14	1	contig_2157	map00250	map00250_20140218140358.png
Alanine, aspartate and glutamate metabolism	88	carbamoyltransferase	ec:2.1.3.2	1	contig_16277	map00250	map00250_20140218140358.png
Alanine, aspartate and glutamate metabolism	88	transaminase	ec:2.6.1.2	5	contig_32524, contig_37578, contig_43540, contig_5322, contig_1160	map00250	map00250_20140218140358.png
Alanine, aspartate and glutamate metabolism	88	transaminase	ec:2.6.1.1	19	contig_12638, contig_16527, contig_17190, contig_22493, contig_25372, contig_25918, contig_28122, contig_32563, contig_40103, contig_40413, contig_6208, contig_6871, contig_9302, contig_59803, contig_1586, contig_1602, contig_1656, contig_2777, contig_4401	map00250	map00250_20140218140358.png
Alanine, aspartate and glutamate metabolism	88	glutaminase I	ec:3.5.1.2	2	contig_47517, contig_3395	map00250	map00250_20140218140358.png
Alanine, aspartate and glutamate metabolism	88	asparaginase II	ec:3.5.1.1	8	contig_103455, contig_15314, contig_25874, contig_29711, contig_29712, contig_39184, contig_2209, contig_3467	map00250	map00250_20140218140358.png
Alanine, aspartate and glutamate metabolism	88	lyase	ec:4.3.2.2	1	contig_14647	map00250	map00250_20140218140358.png
Alanine, aspartate and glutamate metabolism	88	lyase	ec:4.3.2.1	1	contig_3634	map00250	map00250_20140218140358.png
Alanine, aspartate and glutamate metabolism	88	transaminase	ec:2.6.1.44	9	contig_11460, contig_22982, contig_32524, contig_37578, contig_43540, contig_46343, contig_1160, contig_2665, contig_4336	map00250	map00250_20140218140358.png
Alanine, aspartate and glutamate metabolism	88	transaminase (isomerizing)	ec:2.6.1.16	1	contig_18567	map00250	map00250_20140218140358.png
Alanine, aspartate and glutamate metabolism	88	decarboxylase	ec:4.1.1.15	7	contig_21930, contig_33653, contig_34228, contig_52803, contig_78415, contig_193, contig_3480	map00250	map00250_20140218140358.png
Alanine, aspartate and glutamate metabolism	88	synthase (ammonia)	ec:6.3.4.16	1	contig_7488	map00250	map00250_20140218140358.png
Alanine, aspartate and glutamate metabolism	88	phosphoribosyldiphosphate 5-amidotransferase	ec:2.4.2.14	2	contig_19412, contig_6099	map00250	map00250_20140218140358.png
Alanine, aspartate and glutamate metabolism	88	dehydrogenase (NADP+)	ec:1.4.1.4	2	contig_10550, contig_27138	map00250	map00250_20140218140358.png
Alanine, aspartate and glutamate metabolism	88	dehydrogenase [NAD(P)+]	ec:1.4.1.3	5	contig_15254, contig_25253, contig_25641, contig_976, contig_3282	map00250	map00250_20140218140358.png
Alanine, aspartate and glutamate metabolism	88	dehydrogenase	ec:1.4.1.2	3	contig_25253, contig_25641, contig_976	map00250	map00250_20140218140358.png
Alanine, aspartate and glutamate metabolism	88	synthase (glutamine-hydrolysing)	ec:6.3.5.5	2	contig_7488, contig_3112	map00250	map00250_20140218140358.png
Alanine, aspartate and glutamate metabolism	88	synthase (glutamine-hydrolysing)	ec:6.3.5.4	7	contig_19877, contig_24827, contig_32271, contig_32469, contig_6265, contig_809, contig_2939	map00250	map00250_20140218140358.png
Alanine, aspartate and glutamate metabolism	88	oxidase	ec:1.4.3.16	1	contig_26253	map00250	map00250_20140218140358.png
Alanine, aspartate and glutamate metabolism	88	ligase	ec:6.3.1.2	12	contig_16299, contig_17539, contig_26463, contig_31300, contig_33714, contig_34433, contig_57944, contig_94138, contig_43, contig_373, contig_1116, contig_2187	map00250	map00250_20140218140358.png
Alanine, aspartate and glutamate metabolism	88	ligase	ec:6.3.1.1	1	contig_809	map00250	map00250_20140218140358.png
Alanine, aspartate and glutamate metabolism	88	dehydrogenase (NAD+)	ec:1.2.1.24	1	contig_1351	map00250	map00250_20140218140358.png
Alanine, aspartate and glutamate metabolism	88	dehydrogenase [NAD(P)+]	ec:1.2.1.16	1	contig_1351	map00250	map00250_20140218140358.png
Alanine, aspartate and glutamate metabolism	88	synthase	ec:6.3.4.5	1	contig_9695	map00250	map00250_20140218140358.png
Alanine, aspartate and glutamate metabolism	88	synthase	ec:6.3.4.4	2	contig_14244, contig_7006	map00250	map00250_20140218140358.png
Ascorbate and aldarate metabolism	108	glucuronokinase (phosphorylating)	ec:2.7.1.43	1	contig_48988	map00053	map00053_20140218140403.png
Ascorbate and aldarate metabolism	108	dehydrogenase	ec:1.3.2.3	2	contig_14971, contig_15419	map00053	map00053_20140218140403.png
Ascorbate and aldarate metabolism	108	dehydrogenase (NAD+)	ec:1.2.1.3	19	contig_100179, contig_10871, contig_11304, contig_11814, contig_13079, contig_19594, contig_33651, contig_5507, contig_5887, contig_6833, contig_830, contig_1879, contig_1915, contig_2018, contig_2954, contig_3902, contig_4096, contig_4097, contig_4106	map00053	map00053_20140218140403.png
Ascorbate and aldarate metabolism	108	oxidase	ec:1.1.3.8	5	contig_14971, contig_15419, contig_32289, contig_41893, contig_49995	map00053	map00053_20140218140403.png
Ascorbate and aldarate metabolism	108	peroxidase	ec:1.11.1.11	15	contig_21340, contig_21347, contig_24153, contig_6952, contig_7549, contig_9179, contig_9537, contig_56753, contig_69712, contig_71067, contig_95095, contig_1399, contig_2430, contig_2781, contig_2823	map00053	map00053_20140218140403.png
Ascorbate and aldarate metabolism	108	1-naphthol glucuronyltransferase	ec:2.4.1.17	1	contig_3237	map00053	map00053_20140218140403.png
Ascorbate and aldarate metabolism	108	6-dehydrogenase	ec:1.1.1.22	3	contig_16780, contig_3352, contig_3353	map00053	map00053_20140218140403.png
Ascorbate and aldarate metabolism	108	oxygenase	ec:1.13.99.1	2	contig_13023, contig_3382	map00053	map00053_20140218140403.png
Ascorbate and aldarate metabolism	108	oxidase	ec:1.10.3.3	40	contig_10254, contig_14115, contig_15762, contig_16361, contig_17070, contig_19678, contig_20482, contig_22200, contig_22689, contig_22792, contig_25926, contig_26307, contig_26627, contig_27706, contig_29129, contig_29130, contig_31470, contig_35107, contig_35635, contig_38510, contig_43753, contig_47701, contig_48108, contig_5468, contig_7260, contig_8103, contig_8153, contig_56098, contig_6229…	map00053	map00053_20140218140403.png
Ascorbate and aldarate metabolism	108	dehydrogenase (ascorbate)	ec:1.8.5.1	3	contig_16734, contig_64803, contig_727	map00053	map00053_20140218140403.png
Ascorbate and aldarate metabolism	108	3,5-epimerase	ec:5.1.3.18	5	contig_10244, contig_55764, contig_80628, contig_842, contig_920	map00053	map00053_20140218140403.png
Ascorbate and aldarate metabolism	108	uridylyltransferase	ec:2.7.7.44	1	contig_3308	map00053	map00053_20140218140403.png
Ascorbate and aldarate metabolism	108	aldolase	ec:4.1.2.20	4	contig_12090, contig_41298, contig_71082, contig_1430	map00053	map00053_20140218140403.png
Ascorbate and aldarate metabolism	108	reductase (NADH)	ec:1.6.5.4	9	contig_22613, contig_32333, contig_54571, contig_9356, contig_59650, contig_2373, contig_3243, contig_3702, contig_4331	map00053	map00053_20140218140403.png
Galactose metabolism	184	phosphohexokinase	ec:2.7.1.11	11	contig_10495, contig_21247, contig_39110, contig_5550, contig_5949, contig_6895, contig_6978, contig_1247, contig_1315, contig_2831, contig_4932	map00052	map00052_20140218140408.png
Galactose metabolism	184	oxidase	ec:1.1.3.9	2	contig_26746, contig_38305	map00052	map00052_20140218140408.png
Galactose metabolism	184	galactosyltransferase	ec:2.4.1.82	9	contig_11236, contig_11583, contig_21065, contig_33409, contig_5517, contig_6670, contig_8601, contig_79969, contig_3309	map00052	map00052_20140218140408.png
Galactose metabolism	184	galactosyltransferase	ec:2.4.1.67	15	contig_10378, contig_11236, contig_19794, contig_21065, contig_22702, contig_22703, contig_27642, contig_27767, contig_33409, contig_36269, contig_36270, contig_46602, contig_8601, contig_79969, contig_873	map00052	map00052_20140218140408.png
Galactose metabolism	184	reductase	ec:1.1.1.21	9	contig_23829, contig_45214, contig_58252, contig_83971, contig_92653, contig_93315, contig_668, contig_733, contig_3928	map00052	map00052_20140218140408.png
Galactose metabolism	184	3-alpha-galactosyltransferase	ec:2.4.1.123	14	contig_13634, contig_13635, contig_20942, contig_25107, contig_25173, contig_25418, contig_33788, contig_52544, contig_52699, contig_53786, contig_61769, contig_63206, contig_89208, contig_3688	map00052	map00052_20140218140408.png
Galactose metabolism	184	galactokinase (phosphorylating)	ec:2.7.1.6	10	contig_12838, contig_16375, contig_17689, contig_48988, contig_8159, contig_63018, contig_76556, contig_94325, contig_4013, contig_4753	map00052	map00052_20140218140408.png
Galactose metabolism	184	glucokinase (phosphorylating)	ec:2.7.1.2	7	contig_18756, contig_30313, contig_33514, contig_42815, contig_48988, contig_8532, contig_2662	map00052	map00052_20140218140408.png
Galactose metabolism	184	hexokinase type IV glucokinase	ec:2.7.1.1	2	contig_24471, contig_27932	map00052	map00052_20140218140408.png
Galactose metabolism	184	uridylyltransferase	ec:2.7.7.9	9	contig_21589, contig_21590, contig_21799, contig_9689, contig_76354, contig_95108, contig_444, contig_3139, contig_3308	map00052	map00052_20140218140408.png
Galactose metabolism	184	invertase	ec:3.2.1.26	16	contig_10039, contig_11512, contig_12615, contig_21904, contig_23432, contig_28076, contig_32399, contig_9441, contig_9645, contig_9646, contig_62096, contig_63412, contig_75366, contig_92349, contig_2953, contig_2961	map00052	map00052_20140218140408.png
Galactose metabolism	184	lactase (ambiguous)	ec:3.2.1.23	44	contig_10098, contig_10720, contig_10721, contig_11447, contig_20589, contig_20590, contig_22879, contig_23705, contig_23846, contig_24307, contig_25397, contig_25417, contig_28458, contig_28459, contig_28736, contig_31704, contig_38963, contig_45484, contig_5457, contig_5759, contig_6437, contig_7357, contig_7456, contig_7574, contig_9355, contig_9636, contig_56697, contig_57333, contig_63722, c…	map00052	map00052_20140218140408.png
Galactose metabolism	184	melibiase	ec:3.2.1.22	16	contig_10378, contig_11236, contig_14178, contig_15456, contig_17155, contig_19429, contig_21065, contig_34723, contig_35653, contig_38934, contig_50460, contig_6670, contig_61315, contig_79969, contig_4001, contig_4002	map00052	map00052_20140218140408.png
Galactose metabolism	184	maltase	ec:3.2.1.20	21	contig_10281, contig_11397, contig_11398, contig_19904, contig_22432, contig_26956, contig_26964, contig_29701, contig_30216, contig_31185, contig_33085, contig_33793, contig_35857, contig_36357, contig_47709, contig_53000, contig_5754, contig_7001, contig_9705, contig_415, contig_1251	map00052	map00052_20140218140408.png
Galactose metabolism	184	4-epimerase	ec:5.1.3.2	4	contig_16665, contig_19537, contig_49420, contig_94705	map00052	map00052_20140218140408.png
Galactose metabolism	184	uridylyltransferase	ec:2.7.7.12	1	contig_21718	map00052	map00052_20140218140408.png
Galactose metabolism	184	uridylyltransferase	ec:2.7.7.10	2	contig_21718, contig_3308	map00052	map00052_20140218140408.png
Galactose metabolism	184	(alpha-D-glucose-1,6-bisphosphate-dependent)	ec:5.4.2.2	5	contig_94106, contig_437, contig_438, contig_2405, contig_3062	map00052	map00052_20140218140408.png
Fructose and mannose metabolism	114	phosphohexokinase	ec:2.7.1.11	11	contig_10495, contig_21247, contig_39110, contig_5550, contig_5949, contig_6895, contig_6978, contig_1247, contig_1315, contig_2831, contig_4932	map00051	map00051_20140218140415.png
Fructose and mannose metabolism	114	4,6-dehydratase	ec:4.2.1.47	1	contig_9057	map00051	map00051_20140218140415.png
Fructose and mannose metabolism	114	synthase	ec:1.1.1.271	3	contig_360, contig_1628, contig_1629	map00051	map00051_20140218140415.png
Fructose and mannose metabolism	114	reductase	ec:1.1.1.21	9	contig_23829, contig_45214, contig_58252, contig_83971, contig_92653, contig_93315, contig_668, contig_733, contig_3928	map00051	map00051_20140218140415.png
Fructose and mannose metabolism	114	2-dehydrogenase	ec:1.1.1.14	2	contig_8052, contig_4364	map00051	map00051_20140218140415.png
Fructose and mannose metabolism	114	fructokinase (phosphorylating)	ec:2.7.1.4	12	contig_12266, contig_16618, contig_18756, contig_26970, contig_30313, contig_30378, contig_33514, contig_42815, contig_8532, contig_58342, contig_189, contig_2662	map00051	map00051_20140218140415.png
Fructose and mannose metabolism	114	hexokinase type IV glucokinase	ec:2.7.1.1	2	contig_24471, contig_27932	map00051	map00051_20140218140415.png
Fructose and mannose metabolism	114	beta-fructosidase	ec:3.2.1.80	1	contig_2961	map00051	map00051_20140218140415.png
Fructose and mannose metabolism	114	endo-1,4-beta-mannosidase	ec:3.2.1.78	7	contig_26498, contig_26499, contig_26978, contig_38732, contig_6599, contig_9112, contig_9113	map00051	map00051_20140218140415.png
Fructose and mannose metabolism	114	2-phosphatase	ec:3.1.3.46	5	contig_104914, contig_43000, contig_52147, contig_5845, contig_91637	map00051	map00051_20140218140415.png
Fructose and mannose metabolism	114	hexose diphosphatase	ec:3.1.3.11	12	contig_104914, contig_12706, contig_20238, contig_39944, contig_63195, contig_75580, contig_94317, contig_94764, contig_784, contig_2810, contig_2877, contig_3339	map00051	map00051_20140218140415.png
Fructose and mannose metabolism	114	phosphofructokinase 2	ec:2.7.1.105	4	contig_43000, contig_52147, contig_5845, contig_91637	map00051	map00051_20140218140415.png
Fructose and mannose metabolism	114	guanylyltransferase	ec:2.7.7.30	1	contig_4753	map00051	map00051_20140218140415.png
Fructose and mannose metabolism	114	guanylyltransferase (GDP)	ec:2.7.7.22	5	contig_21719, contig_32390, contig_7975, contig_76636, contig_1636	map00051	map00051_20140218140415.png
Fructose and mannose metabolism	114	aldolase	ec:4.1.2.13	20	contig_17436, contig_21241, contig_28489, contig_32445, contig_52478, contig_52652, contig_6217, contig_65916, contig_70378, contig_74609, contig_80947, contig_489, contig_559, contig_785, contig_786, contig_1326, contig_1634, contig_2139, contig_2264, contig_3301	map00051	map00051_20140218140415.png
Fructose and mannose metabolism	114	guanylyltransferase	ec:2.7.7.13	3	contig_32390, contig_7975, contig_2773	map00051	map00051_20140218140415.png
Fructose and mannose metabolism	114	mannose phosphomutase	ec:5.4.2.8	9	contig_15691, contig_15692, contig_46028, contig_7728, contig_437, contig_438, contig_4055, contig_4056, contig_4057	map00051	map00051_20140218140415.png
Fructose and mannose metabolism	114	isomerase	ec:5.3.1.8	2	contig_15851, contig_3726	map00051	map00051_20140218140415.png
Fructose and mannose metabolism	114	isomerase	ec:5.3.1.6	3	contig_23324, contig_8350, contig_3935	map00051	map00051_20140218140415.png
Fructose and mannose metabolism	114	isomerase	ec:5.3.1.5	3	contig_105701, contig_76511, contig_2075	map00051	map00051_20140218140415.png
Fructose and mannose metabolism	114	isomerase	ec:5.3.1.1	5	contig_50006, contig_91519, contig_1119, contig_4937, contig_4938	map00051	map00051_20140218140415.png
Fructose and mannose metabolism	114	1-phosphotransferase	ec:2.7.1.90	9	contig_10495, contig_16296, contig_21247, contig_39110, contig_5949, contig_6895, contig_6978, contig_1247, contig_1315	map00051	map00051_20140218140415.png
Fructose and mannose metabolism	114	fucokinase (phosphorylating)	ec:2.7.1.52	1	contig_4753	map00051	map00051_20140218140415.png
Styrene degradation	29	acylamidase	ec:3.5.1.4	20	contig_10227, contig_10573, contig_10574, contig_10586, contig_11349, contig_17733, contig_19277, contig_21475, contig_26398, contig_26399, contig_29642, contig_33699, contig_33700, contig_5650, contig_5651, contig_6589, contig_6590, contig_67928, contig_83367, contig_1463	map00643	map00643_20140218140418.png
Styrene degradation	29	1,2-dioxygenase	ec:1.13.11.5	5	contig_31287, contig_31288, contig_6422, contig_8221, contig_57589	map00643	map00643_20140218140418.png
Styrene degradation	29	isomerase	ec:5.2.1.2	1	contig_24464	map00643	map00643_20140218140418.png
Styrene degradation	29	beta-diketonase	ec:3.7.1.2	1	contig_5961	map00643	map00643_20140218140418.png
Styrene degradation	29	acetonitrilase	ec:3.5.5.1	2	contig_22289, contig_3944	map00643	map00643_20140218140418.png
Ethylbenzene degradation	3	C-acyltransferase	ec:2.3.1.16	3	contig_8533, contig_92868, contig_1594	map00642	map00642_20140218140420.png
Propanoate metabolism	84	decarboxylase	ec:4.1.1.9	3	contig_11902, contig_18663, contig_47910	map00640	map00640_20140218140425.png
Propanoate metabolism	84	dehydrogenase (NAD+)	ec:1.2.1.3	19	contig_100179, contig_10871, contig_11304, contig_11814, contig_13079, contig_19594, contig_33651, contig_5507, contig_5887, contig_6833, contig_830, contig_1879, contig_1915, contig_2018, contig_2954, contig_3902, contig_4096, contig_4097, contig_4106	map00640	map00640_20140218140425.png
Propanoate metabolism	84	hydratase	ec:4.2.1.17	18	contig_105835, contig_13317, contig_21323, contig_21677, contig_29078, contig_29228, contig_29532, contig_31343, contig_32543, contig_45385, contig_7699, contig_8746, contig_66254, contig_80168, contig_215, contig_1005, contig_3751, contig_4606	map00640	map00640_20140218140425.png
Propanoate metabolism	84	carboxylase	ec:6.4.1.2	10	contig_12325, contig_12336, contig_12793, contig_16667, contig_16772, contig_5029, contig_7215, contig_65380, contig_1741, contig_2725	map00640	map00640_20140218140425.png
Propanoate metabolism	84	C-acetyltransferase	ec:2.3.1.9	3	contig_28540, contig_7678, contig_3693	map00640	map00640_20140218140425.png
Propanoate metabolism	84	deaminase	ec:3.5.99.7	3	contig_43965, contig_8515, contig_392	map00640	map00640_20140218140425.png
Propanoate metabolism	84	dehydrogenase	ec:1.1.1.27	1	contig_1156	map00640	map00640_20140218140425.png
Propanoate metabolism	84	ligase (ADP-forming)	ec:6.2.1.5	7	contig_45204, contig_65632, contig_158, contig_1064, contig_1215, contig_2590, contig_2793	map00640	map00640_20140218140425.png
Propanoate metabolism	84	ligase (GDP-forming)	ec:6.2.1.4	1	contig_2793	map00640	map00640_20140218140425.png
Propanoate metabolism	84	ligase	ec:6.2.1.1	9	contig_10201, contig_13209, contig_14589, contig_22163, contig_30499, contig_30500, contig_31208, contig_2091, contig_2695	map00640	map00640_20140218140425.png
Propanoate metabolism	84	hydrolase	ec:3.1.2.4	11	contig_13317, contig_21677, contig_29078, contig_29228, contig_32543, contig_45385, contig_7699, contig_7700, contig_66254, contig_216, contig_4606	map00640	map00640_20140218140425.png
Propanoate metabolism	84	dehydrogenase (acylating)	ec:1.2.1.27	9	contig_14697, contig_20888, contig_27625, contig_8630, contig_8631, contig_9336, contig_880, contig_1414, contig_2198	map00640	map00640_20140218140425.png
Phosphonate and phosphinate metabolism	7	cholinephosphotransferase	ec:2.7.8.2	1	contig_2727	map00440	map00440_20140218140428.png
Phosphonate and phosphinate metabolism	7	cytidylyltransferase	ec:2.7.7.15	4	contig_10153, contig_17037, contig_19436, contig_82684	map00440	map00440_20140218140428.png
Phosphonate and phosphinate metabolism	7	cytidylyltransferase	ec:2.7.7.14	2	contig_105884, contig_4823	map00440	map00440_20140218140428.png
Pyrimidine metabolism	212	kinase	ec:2.7.1.48	15	contig_10033, contig_13786, contig_21265, contig_25823, contig_25829, contig_26310, contig_26488, contig_31630, contig_33060, contig_44445, contig_51868, contig_51869, contig_9427, contig_2971, contig_2972	map00240	map00240_20140218140436.png
Pyrimidine metabolism	212	kinase	ec:2.7.1.21	1	contig_12532	map00240	map00240_20140218140436.png
Pyrimidine metabolism	212	nucleosidase	ec:3.2.2.3	1	contig_16729	map00240	map00240_20140218140436.png
Pyrimidine metabolism	212	reductase	ec:1.17.4.1	9	contig_17960, contig_18666, contig_23813, contig_26191, contig_26192, contig_26193, contig_40998, contig_7119, contig_591	map00240	map00240_20140218140436.png
Pyrimidine metabolism	212	carbamoyltransferase	ec:2.1.3.2	1	contig_16277	map00240	map00240_20140218140436.png
Pyrimidine metabolism	212	ec:3.5.1.6 beta-ureidopropionase	ec:3.5.1.6	2	contig_7498, contig_70090	map00240	map00240_20140218140436.png
Pyrimidine metabolism	212	deaminase	ec:3.5.4.5	3	contig_17887, contig_21843, contig_31917	map00240	map00240_20140218140436.png
Pyrimidine metabolism	212	deaminase	ec:3.5.4.12	1	contig_21081	map00240	map00240_20140218140436.png
Pyrimidine metabolism	212	phosphoribosyltransferase	ec:2.4.2.9	5	contig_10033, contig_31630, contig_33060, contig_51868, contig_51869	map00240	map00240_20140218140436.png
Pyrimidine metabolism	212	dehydrogenase (NADP+)	ec:1.3.1.2	1	contig_550	map00240	map00240_20140218140436.png
Pyrimidine metabolism	212	uridine 5'-nucleotidase	ec:3.1.3.5	9	contig_18309, contig_20789, contig_24196, contig_7386, contig_9696, contig_91594, contig_1073, contig_4709, contig_4899	map00240	map00240_20140218140436.png
Pyrimidine metabolism	212	diphosphate phosphatase	ec:3.6.1.6	3	contig_14564, contig_23281, contig_45601	map00240	map00240_20140218140436.png
Pyrimidine metabolism	212	kinase	ec:2.7.4.9	2	contig_6139, contig_4826	map00240	map00240_20140218140436.png
Pyrimidine metabolism	212	kinase	ec:2.7.4.6	8	contig_51559, contig_9834, contig_9835, contig_60220, contig_83063, contig_1284, contig_2912, contig_3096	map00240	map00240_20140218140436.png
Pyrimidine metabolism	212	decarboxylase	ec:4.1.1.23	1	contig_19798	map00240	map00240_20140218140436.png
Pyrimidine metabolism	212	synthase	ec:2.1.1.45	3	contig_15189, contig_35981, contig_5189	map00240	map00240_20140218140436.png
Pyrimidine metabolism	212	nucleotidyltransferase	ec:2.7.7.8	3	contig_10566, contig_6056, contig_69928	map00240	map00240_20140218140436.png
Pyrimidine metabolism	212	DNA polymerase	ec:2.7.7.7	47	contig_10542, contig_10636, contig_11565, contig_11591, contig_11923, contig_12605, contig_13473, contig_13971, contig_15560, contig_15565, contig_15566, contig_15943, contig_16913, contig_17891, contig_19911, contig_20124, contig_22340, contig_22341, contig_22419, contig_22587, contig_23600, contig_24521, contig_26594, contig_27287, contig_27296, contig_27692, contig_27855, contig_28490, contig_…	map00240	map00240_20140218140436.png
Pyrimidine metabolism	212	RNA polymerase	ec:2.7.7.6	76	contig_103562, contig_10963, contig_11648, contig_14215, contig_14350, contig_15867, contig_16538, contig_17204, contig_17451, contig_18100, contig_18245, contig_18568, contig_19004, contig_19141, contig_19838, contig_20045, contig_20140, contig_20950, contig_22604, contig_23072, contig_23160, contig_23360, contig_23592, contig_24069, contig_25058, contig_25328, contig_25910, contig_30046, contig…	map00240	map00240_20140218140436.png
Pyrimidine metabolism	212	phosphoribosyltransferase	ec:2.4.2.10	1	contig_19798	map00240	map00240_20140218140436.png
Pyrimidine metabolism	212	synthase (glutamine-hydrolysing)	ec:6.3.5.5	2	contig_7488, contig_3112	map00240	map00240_20140218140436.png
Pyrimidine metabolism	212	reductase	ec:1.8.1.9	3	contig_2083, contig_3290, contig_4214	map00240	map00240_20140218140436.png
Pyrimidine metabolism	212	carbamoylaspartic dehydrase	ec:3.5.2.3	3	contig_16865, contig_23798, contig_4385	map00240	map00240_20140218140436.png
Pyrimidine metabolism	212	hydantoinase	ec:3.5.2.2	2	contig_12547, contig_83204	map00240	map00240_20140218140436.png
Pyrimidine metabolism	212	kinase	ec:2.7.4.22	2	contig_2717, contig_3006	map00240	map00240_20140218140436.png
Pyrimidine metabolism	212	kinase	ec:2.7.4.14	4	contig_27788, contig_61335, contig_65887, contig_83112	map00240	map00240_20140218140436.png
Pyrimidine metabolism	212	diphosphatase	ec:3.6.1.23	1	contig_6123	map00240	map00240_20140218140436.png
Pyrimidine metabolism	212	kinase	ec:2.7.4.10	2	contig_27788, contig_83112	map00240	map00240_20140218140436.png
Pyrimidine metabolism	212	diphosphatase	ec:3.6.1.19	1	contig_34297	map00240	map00240_20140218140436.png
Pyrimidine metabolism	212	(asymmetrical)	ec:3.6.1.17	3	contig_22307, contig_22498, contig_33823	map00240	map00240_20140218140436.png
Pyrimidine metabolism	212	synthase (glutamine hydrolysing)	ec:6.3.4.2	3	contig_10295, contig_6112, contig_3492	map00240	map00240_20140218140436.png
Pyrimidine metabolism	212	kinase	ec:2.7.1.74	2	contig_11827, contig_2655	map00240	map00240_20140218140436.png
Pentose and glucuronate interconversions	176	glucuronokinase (phosphorylating)	ec:2.7.1.43	1	contig_48988	map00040	map00040_20140218140441.png
Pentose and glucuronate interconversions	176	lyase	ec:4.2.2.2	17	contig_100628, contig_12397, contig_16187, contig_18931, contig_23779, contig_25313, contig_26323, contig_28135, contig_31768, contig_52164, contig_6292, contig_6887, contig_9638, contig_9921, contig_79599, contig_95249, contig_2447	map00040	map00040_20140218140441.png
Pentose and glucuronate interconversions	176	xylulokinase (phosphorylating)	ec:2.7.1.17	5	contig_10670, contig_13627, contig_27892, contig_2865, contig_2871	map00040	map00040_20140218140441.png
Pentose and glucuronate interconversions	176	pectin demethoxylase	ec:3.1.1.11	53	contig_101204, contig_104455, contig_106301, contig_10475, contig_11297, contig_11532, contig_11533, contig_12091, contig_14138, contig_14413, contig_14485, contig_15109, contig_15904, contig_16325, contig_18940, contig_19761, contig_21116, contig_21349, contig_22943, contig_23540, contig_24043, contig_32076, contig_32754, contig_38445, contig_40816, contig_45383, contig_46055, contig_46605, cont…	map00040	map00040_20140218140441.png
Pentose and glucuronate interconversions	176	dehydrogenase (NAD+)	ec:1.2.1.3	19	contig_100179, contig_10871, contig_11304, contig_11814, contig_13079, contig_19594, contig_33651, contig_5507, contig_5887, contig_6833, contig_830, contig_1879, contig_1915, contig_2018, contig_2954, contig_3902, contig_4096, contig_4097, contig_4106	map00040	map00040_20140218140441.png
Pentose and glucuronate interconversions	176	1-naphthol glucuronyltransferase	ec:2.4.1.17	1	contig_3237	map00040	map00040_20140218140441.png
Pentose and glucuronate interconversions	176	6-dehydrogenase	ec:1.1.1.22	3	contig_16780, contig_3352, contig_3353	map00040	map00040_20140218140441.png
Pentose and glucuronate interconversions	176	reductase	ec:1.1.1.21	9	contig_23829, contig_45214, contig_58252, contig_83971, contig_92653, contig_93315, contig_668, contig_733, contig_3928	map00040	map00040_20140218140441.png
Pentose and glucuronate interconversions	176	uridylyltransferase	ec:2.7.7.9	9	contig_21589, contig_21590, contig_21799, contig_9689, contig_76354, contig_95108, contig_444, contig_3139, contig_3308	map00040	map00040_20140218140441.png
Pentose and glucuronate interconversions	176	1,4-alpha-galacturonidase	ec:3.2.1.67	19	contig_104102, contig_11629, contig_14540, contig_15316, contig_17086, contig_18637, contig_18638, contig_19829, contig_26855, contig_41703, contig_54554, contig_5423, contig_6803, contig_61921, contig_93889, contig_1231, contig_1232, contig_2185, contig_2191	map00040	map00040_20140218140441.png
Pentose and glucuronate interconversions	176	beta-glucuronide glucuronohydrolase glucuronidase	ec:3.2.1.31	8	contig_25890, contig_32820, contig_40342, contig_44689, contig_9551, contig_63488, contig_82926, contig_3399	map00040	map00040_20140218140441.png
Pentose and glucuronate interconversions	176	pectin depolymerase	ec:3.2.1.15	40	contig_104102, contig_10687, contig_11629, contig_14540, contig_15316, contig_17086, contig_18637, contig_18638, contig_19712, contig_19829, contig_21063, contig_24382, contig_26855, contig_34737, contig_38984, contig_40564, contig_41703, contig_46670, contig_48313, contig_52193, contig_52504, contig_54554, contig_5423, contig_6803, contig_6945, contig_9475, contig_9476, contig_55364, contig_6086…	map00040	map00040_20140218140441.png
Pentose and glucuronate interconversions	176	3-epimerase	ec:5.1.3.1	8	contig_13773, contig_47924, contig_60927, contig_70318, contig_994, contig_1001, contig_1002, contig_1024	map00040	map00040_20140218140441.png
Pentose and glucuronate interconversions	176	uridylyltransferase	ec:2.7.7.44	1	contig_3308	map00040	map00040_20140218140441.png
Pentose and glucuronate interconversions	176	isomerase	ec:5.3.1.5	3	contig_105701, contig_76511, contig_2075	map00040	map00040_20140218140441.png
Retinol metabolism	75	15,15'-monooxygenase	ec:1.14.99.36	2	contig_5981, contig_68894	map00830	map00830_20140218140444.png
Retinol metabolism	75	monooxygenase	ec:1.14.14.1	42	contig_102651, contig_10743, contig_11619, contig_11670, contig_12642, contig_19009, contig_19243, contig_21457, contig_21554, contig_29095, contig_29849, contig_30465, contig_30466, contig_30467, contig_34567, contig_35767, contig_37573, contig_40558, contig_42548, contig_49188, contig_51373, contig_51547, contig_6494, contig_7744, contig_7777, contig_7978, contig_8171, contig_57129, contig_6161…	map00830	map00830_20140218140444.png
Retinol metabolism	75	13,14-reductase	ec:1.3.99.23	2	contig_7202, contig_8488	map00830	map00830_20140218140444.png
Retinol metabolism	75	1-naphthol glucuronyltransferase	ec:2.4.1.17	1	contig_3237	map00830	map00830_20140218140444.png
Retinol metabolism	75	oxidase	ec:1.2.3.1	3	contig_15255, contig_50083, contig_6860	map00830	map00830_20140218140444.png
Retinol metabolism	75	dehydrogenase	ec:1.1.1.1	15	contig_104926, contig_11849, contig_17748, contig_25133, contig_44376, contig_9768, contig_63197, contig_67145, contig_73373, contig_80370, contig_882, contig_2761, contig_3525, contig_3973, contig_4828	map00830	map00830_20140218140444.png
Retinol metabolism	75	1-monooxygenase	ec:1.14.15.3	7	contig_21554, contig_29849, contig_37573, contig_57129, contig_90215, contig_3123, contig_4894	map00830	map00830_20140218140444.png
Retinol metabolism	75	dehydrogenase	ec:1.2.1.36	9	contig_13079, contig_5887, contig_6833, contig_830, contig_1811, contig_2954, contig_3902, contig_4096, contig_4097	map00830	map00830_20140218140444.png
Glyoxylate and dicarboxylate metabolism	144	3-kinase	ec:2.7.1.31	3	contig_5258, contig_93543, contig_1339	map00630	map00630_20140218140452.png
Glyoxylate and dicarboxylate metabolism	144	decarboxylase	ec:4.1.1.8	3	contig_15146, contig_21339, contig_9751	map00630	map00630_20140218140452.png
Glyoxylate and dicarboxylate metabolism	144	dehydrogenase	ec:1.2.1.2	1	contig_4255	map00630	map00630_20140218140452.png
Glyoxylate and dicarboxylate metabolism	144	transaminase	ec:2.6.1.4	4	contig_32524, contig_37578, contig_43540, contig_1160	map00630	map00630_20140218140452.png
Glyoxylate and dicarboxylate metabolism	144	reductase	ec:1.1.1.81	7	contig_103424, contig_46532, contig_54824, contig_9246, contig_79217, contig_884, contig_1993	map00630	map00630_20140218140452.png
Glyoxylate and dicarboxylate metabolism	144	reductase (NADP+)	ec:1.1.1.79	6	contig_103424, contig_17644, contig_39742, contig_46532, contig_9246, contig_1993	map00630	map00630_20140218140452.png
Glyoxylate and dicarboxylate metabolism	144	reductase	ec:1.1.1.60	4	contig_15069, contig_17644, contig_39742, contig_610	map00630	map00630_20140218140452.png
Glyoxylate and dicarboxylate metabolism	144	ec:3.5.1.49 formamidase	ec:3.5.1.49	8	contig_12212, contig_5008, contig_5009, contig_65428, contig_65429, contig_66913, contig_70415, contig_3159	map00630	map00630_20140218140452.png
Glyoxylate and dicarboxylate metabolism	144	hydratase	ec:4.2.1.3	6	contig_6943, contig_9413, contig_9414, contig_62344, contig_1450, contig_2426	map00630	map00630_20140218140452.png
Glyoxylate and dicarboxylate metabolism	144	dehydrogenase	ec:1.1.1.37	11	contig_19591, contig_34426, contig_34435, contig_47942, contig_53271, contig_7513, contig_8807, contig_81577, contig_383, contig_1758, contig_4367	map00630	map00630_20140218140452.png
Glyoxylate and dicarboxylate metabolism	144	C-acetyltransferase	ec:2.3.1.9	3	contig_28540, contig_7678, contig_3693	map00630	map00630_20140218140452.png
Glyoxylate and dicarboxylate metabolism	144	reductase	ec:1.1.1.36	4	contig_11441, contig_24183, contig_25589, contig_60398	map00630	map00630_20140218140452.png
Glyoxylate and dicarboxylate metabolism	144	dehydrogenase	ec:1.1.1.29	5	contig_31840, contig_54824, contig_79217, contig_884, contig_1300	map00630	map00630_20140218140452.png
Glyoxylate and dicarboxylate metabolism	144	reductase	ec:1.1.1.26	10	contig_103424, contig_10413, contig_11071, contig_18229, contig_26468, contig_46532, contig_6091, contig_7980, contig_9246, contig_1993	map00630	map00630_20140218140452.png
Glyoxylate and dicarboxylate metabolism	144	deformylase	ec:3.5.1.10	5	contig_11041, contig_29439, contig_36115, contig_38032, contig_45477	map00630	map00630_20140218140452.png
Glyoxylate and dicarboxylate metabolism	144	equilase	ec:1.11.1.6	11	contig_14033, contig_22335, contig_24525, contig_44627, contig_74483, contig_79545, contig_94597, contig_95225, contig_352, contig_625, contig_3750	map00630	map00630_20140218140452.png
Glyoxylate and dicarboxylate metabolism	144	transaminase	ec:2.6.1.45	2	contig_46343, contig_4336	map00630	map00630_20140218140452.png
Glyoxylate and dicarboxylate metabolism	144	oxidase	ec:1.2.3.4	5	contig_36597, contig_101, contig_360, contig_1628, contig_1629	map00630	map00630_20140218140452.png
Glyoxylate and dicarboxylate metabolism	144	hydroxymethyltransferase	ec:2.1.2.1	13	contig_15547, contig_16562, contig_17800, contig_19101, contig_20227, contig_21892, contig_30226, contig_37009, contig_38434, contig_543, contig_760, contig_3600, contig_4358	map00630	map00630_20140218140452.png
Glyoxylate and dicarboxylate metabolism	144	carboxylase	ec:4.1.1.39	9	contig_26015, contig_29946, contig_29947, contig_7111, contig_7453, contig_82552, contig_84252, contig_92290, contig_17	map00630	map00630_20140218140452.png
Glyoxylate and dicarboxylate metabolism	144	ligase	ec:6.2.1.8	2	contig_13218, contig_3550	map00630	map00630_20140218140452.png
Glyoxylate and dicarboxylate metabolism	144	phosphatase	ec:3.1.3.18	11	contig_11242, contig_12118, contig_13598, contig_15545, contig_16004, contig_16765, contig_25126, contig_39420, contig_65304, contig_72995, contig_1604	map00630	map00630_20140218140452.png
Glyoxylate and dicarboxylate metabolism	144	synthase	ec:2.3.3.9	1	contig_37591	map00630	map00630_20140218140452.png
Glyoxylate and dicarboxylate metabolism	144	(Si)-synthase	ec:2.3.3.1	3	contig_5901, contig_5902, contig_6373	map00630	map00630_20140218140452.png
Glyoxylate and dicarboxylate metabolism	144	synthase (ferredoxin)	ec:1.4.7.1	6	contig_71158, contig_73304, contig_76951, contig_78789, contig_79745, contig_18	map00630	map00630_20140218140452.png
Glyoxylate and dicarboxylate metabolism	144	ligase	ec:6.3.1.2	12	contig_16299, contig_17539, contig_26463, contig_31300, contig_33714, contig_34433, contig_57944, contig_94138, contig_43, contig_373, contig_1116, contig_2187	map00630	map00630_20140218140452.png
Glyoxylate and dicarboxylate metabolism	144	dehydrogenase	ec:1.1.99.14	1	contig_4742	map00630	map00630_20140218140452.png
Glyoxylate and dicarboxylate metabolism	144	oxidase	ec:1.1.3.15	1	contig_749	map00630	map00630_20140218140452.png
Atrazine degradation	4	chlorohydrolase	ec:3.8.1.8	1	contig_8735	map00791	map00791_20140218140456.png
Atrazine degradation	4	ec:3.5.1.5 urease	ec:3.5.1.5	3	contig_15171, contig_22666, contig_72635	map00791	map00791_20140218140456.png
Folate biosynthesis	22	lyase	ec:4.1.3.38	1	contig_19188	map00790	map00790_20140218140500.png
Folate biosynthesis	22	cyclohydrolase I	ec:3.5.4.16	1	contig_16907	map00790	map00790_20140218140500.png
Folate biosynthesis	22	hydrolase	ec:3.4.19.9	2	contig_26884, contig_46519	map00790	map00790_20140218140500.png
Folate biosynthesis	22	synthase	ec:2.6.1.85	4	contig_29718, contig_36297, contig_94326, contig_2819	map00790	map00790_20140218140500.png
Folate biosynthesis	22	synthase	ec:2.5.1.15	1	contig_1228	map00790	map00790_20140218140500.png
Folate biosynthesis	22	diphosphokinase	ec:2.7.6.3	1	contig_1228	map00790	map00790_20140218140500.png
Folate biosynthesis	22	reductase	ec:1.5.1.3	4	contig_15189, contig_35158, contig_35981, contig_5189	map00790	map00790_20140218140500.png
Folate biosynthesis	22	synthase	ec:6.3.2.17	9	contig_16712, contig_16713, contig_18945, contig_19255, contig_26632, contig_33391, contig_5257, contig_5847, contig_1198	map00790	map00790_20140218140500.png
Folate biosynthesis	22	synthase	ec:6.3.2.12	2	contig_19255, contig_5847	map00790	map00790_20140218140500.png
Taurine and hypotaurine metabolism	24	glutamyl transpeptidase	ec:2.3.2.2	6	contig_18602, contig_32524, contig_37578, contig_43540, contig_9273, contig_1160	map00430	map00430_20140218140504.png
Taurine and hypotaurine metabolism	24	dioxygenase	ec:1.13.11.19	8	contig_13927, contig_15519, contig_35186, contig_49829, contig_51138, contig_6483, contig_55786, contig_4577	map00430	map00430_20140218140504.png
Taurine and hypotaurine metabolism	24	decarboxylase	ec:4.1.1.15	7	contig_21930, contig_33653, contig_34228, contig_52803, contig_78415, contig_193, contig_3480	map00430	map00430_20140218140504.png
Taurine and hypotaurine metabolism	24	dehydrogenase	ec:1.4.1.2	3	contig_25253, contig_25641, contig_976	map00430	map00430_20140218140504.png
alpha-Linolenic acid metabolism	97	A1	ec:3.1.1.32	11	contig_15417, contig_16961, contig_19738, contig_21631, contig_53499, contig_7790, contig_66275, contig_72010, contig_76395, contig_92411, contig_4917	map00592	map00592_20140218140508.png
alpha-Linolenic acid metabolism	97	dehydratase	ec:4.2.1.92	2	contig_7291, contig_1446	map00592	map00592_20140218140508.png
alpha-Linolenic acid metabolism	97	A2	ec:3.1.1.4	5	contig_11045, contig_18835, contig_20090, contig_23657, contig_4267	map00592	map00592_20140218140508.png
alpha-Linolenic acid metabolism	97	hydratase	ec:4.2.1.17	18	contig_105835, contig_13317, contig_21323, contig_21677, contig_29078, contig_29228, contig_29532, contig_31343, contig_32543, contig_45385, contig_7699, contig_8746, contig_66254, contig_80168, contig_215, contig_1005, contig_3751, contig_4606	map00592	map00592_20140218140508.png
alpha-Linolenic acid metabolism	97	O-methyltransferase	ec:2.1.1.141	8	contig_12345, contig_14008, contig_31558, contig_37217, contig_39185, contig_6889, contig_6890, contig_4787	map00592	map00592_20140218140508.png
alpha-Linolenic acid metabolism	97	cyclase	ec:5.3.99.6	2	contig_7862, contig_229	map00592	map00592_20140218140508.png
alpha-Linolenic acid metabolism	97	13S-lipoxygenase	ec:1.13.11.12	28	contig_106302, contig_12315, contig_12316, contig_17213, contig_17649, contig_20812, contig_25652, contig_27606, contig_39973, contig_42180, contig_43940, contig_5880, contig_6335, contig_6685, contig_7286, contig_7476, contig_7553, contig_8112, contig_56318, contig_72700, contig_76026, contig_81031, contig_593, contig_1918, contig_2316, contig_2317, contig_4528, contig_4536	map00592	map00592_20140218140508.png
alpha-Linolenic acid metabolism	97	reductase	ec:1.3.1.42	11	contig_11754, contig_13834, contig_15814, contig_15815, contig_17481, contig_18112, contig_18355, contig_18356, contig_30640, contig_5198, contig_5200	map00592	map00592_20140218140508.png
alpha-Linolenic acid metabolism	97	C-acyltransferase	ec:2.3.1.16	3	contig_8533, contig_92868, contig_1594	map00592	map00592_20140218140508.png
alpha-Linolenic acid metabolism	97	oxidase	ec:1.3.3.6	9	contig_17286, contig_19476, contig_21507, contig_21964, contig_25442, contig_43132, contig_7552, contig_76, contig_2814	map00592	map00592_20140218140508.png
Linoleic acid metabolism	82	A2	ec:3.1.1.4	5	contig_11045, contig_18835, contig_20090, contig_23657, contig_4267	map00591	map00591_20140218140511.png
Linoleic acid metabolism	82	acid dehydrogenase	ec:1.14.99.33	7	contig_18344, contig_25697, contig_6644, contig_9599, contig_55436, contig_2817, contig_3357	map00591	map00591_20140218140511.png
Linoleic acid metabolism	82	monooxygenase	ec:1.14.14.1	42	contig_102651, contig_10743, contig_11619, contig_11670, contig_12642, contig_19009, contig_19243, contig_21457, contig_21554, contig_29095, contig_29849, contig_30465, contig_30466, contig_30467, contig_34567, contig_35767, contig_37573, contig_40558, contig_42548, contig_49188, contig_51373, contig_51547, contig_6494, contig_7744, contig_7777, contig_7978, contig_8171, contig_57129, contig_6161…	map00591	map00591_20140218140511.png
Linoleic acid metabolism	82	13S-lipoxygenase	ec:1.13.11.12	28	contig_106302, contig_12315, contig_12316, contig_17213, contig_17649, contig_20812, contig_25652, contig_27606, contig_39973, contig_42180, contig_43940, contig_5880, contig_6335, contig_6685, contig_7286, contig_7476, contig_7553, contig_8112, contig_56318, contig_72700, contig_76026, contig_81031, contig_593, contig_1918, contig_2316, contig_2317, contig_4528, contig_4536	map00591	map00591_20140218140511.png
Biosynthesis of terpenoids and steroids	3	synthase	ec:2.5.1.32	3	contig_6066, contig_60593, contig_1726	map01062	map01062_20140218140514.png
Arachidonic acid metabolism	82	glutamyl transpeptidase	ec:2.3.2.2	6	contig_18602, contig_32524, contig_37578, contig_43540, contig_9273, contig_1160	map00590	map00590_20140218140518.png
Arachidonic acid metabolism	82	A2	ec:3.1.1.4	5	contig_11045, contig_18835, contig_20090, contig_23657, contig_4267	map00590	map00590_20140218140518.png
Arachidonic acid metabolism	82	monooxygenase	ec:1.14.14.1	42	contig_102651, contig_10743, contig_11619, contig_11670, contig_12642, contig_19009, contig_19243, contig_21457, contig_21554, contig_29095, contig_29849, contig_30465, contig_30466, contig_30467, contig_34567, contig_35767, contig_37573, contig_40558, contig_42548, contig_49188, contig_51373, contig_51547, contig_6494, contig_7744, contig_7777, contig_7978, contig_8171, contig_57129, contig_6161…	map00590	map00590_20140218140518.png
Arachidonic acid metabolism	82	hydrolase	ec:3.3.2.6	2	contig_16996, contig_3417	map00590	map00590_20140218140518.png
Arachidonic acid metabolism	82	peroxidase	ec:1.11.1.9	12	contig_12694, contig_17034, contig_58763, contig_72527, contig_81091, contig_82222, contig_849, contig_932, contig_2186, contig_3535, contig_3627, contig_3720	map00590	map00590_20140218140518.png
Arachidonic acid metabolism	82	9-reductase	ec:1.1.1.189	4	contig_11726, contig_26820, contig_69872, contig_84252	map00590	map00590_20140218140518.png
Arachidonic acid metabolism	82	reductase (NADPH)	ec:1.1.1.184	4	contig_30940, contig_35162, contig_39795, contig_69872	map00590	map00590_20140218140518.png
Arachidonic acid metabolism	82	epoxide hydrolase	ec:3.3.2.10	5	contig_14194, contig_20953, contig_25557, contig_886, contig_2721	map00590	map00590_20140218140518.png
Arachidonic acid metabolism	82	1-monooxygenase	ec:1.14.15.3	7	contig_21554, contig_29849, contig_37573, contig_57129, contig_90215, contig_3123, contig_4894	map00590	map00590_20140218140518.png
Arachidonic acid metabolism	82	synthase	ec:1.14.99.1	2	contig_42131, contig_47952	map00590	map00590_20140218140518.png
Caffeine metabolism	44	monooxygenase	ec:1.14.14.1	42	contig_102651, contig_10743, contig_11619, contig_11670, contig_12642, contig_19009, contig_19243, contig_21457, contig_21554, contig_29095, contig_29849, contig_30465, contig_30466, contig_30467, contig_34567, contig_35767, contig_37573, contig_40558, contig_42548, contig_49188, contig_51373, contig_51547, contig_6494, contig_7744, contig_7777, contig_7978, contig_8171, contig_57129, contig_6161…	map00232	map00232_20140218140521.png
Caffeine metabolism	44	oxidase	ec:1.17.3.2	1	contig_1526	map00232	map00232_20140218140521.png
Caffeine metabolism	44	urate hydroxylase	ec:1.7.3.3	1	contig_3899	map00232	map00232_20140218140521.png
Purine metabolism	561	ribonucleotide mutase	ec:5.4.99.18	2	contig_16285, contig_35000	map00230	map00230_20140218140535.png
Purine metabolism	561	kinase	ec:2.7.1.40	11	contig_10381, contig_20997, contig_25749, contig_28857, contig_31758, contig_7890, contig_617, contig_925, contig_1164, contig_2119, contig_2169	map00230	map00230_20140218140535.png
Purine metabolism	561	kinase	ec:2.7.1.25	4	contig_103465, contig_6545, contig_6546, contig_9230	map00230	map00230_20140218140535.png
Purine metabolism	561	kinase	ec:2.7.1.20	3	contig_8278, contig_92862, contig_304	map00230	map00230_20140218140535.png
Purine metabolism	561	nucleosidase	ec:3.2.2.7	4	contig_16729, contig_17859, contig_23878, contig_40927	map00230	map00230_20140218140535.png
Purine metabolism	561	nucleosidase	ec:3.2.2.2	6	contig_16729, contig_17859, contig_23499, contig_23878, contig_33907, contig_40927	map00230	map00230_20140218140535.png
Purine metabolism	561	dehydrogenase	ec:1.17.1.4	5	contig_15255, contig_50083, contig_6860, contig_9315, contig_1526	map00230	map00230_20140218140535.png
Purine metabolism	561	reductase	ec:1.17.4.1	9	contig_17960, contig_18666, contig_23813, contig_26191, contig_26192, contig_26193, contig_40998, contig_7119, contig_591	map00230	map00230_20140218140535.png
Purine metabolism	561	ec:3.5.1.5 urease	ec:3.5.1.5	3	contig_15171, contig_22666, contig_72635	map00230	map00230_20140218140535.png
Purine metabolism	561	3'-diphosphatase	ec:3.1.7.2	8	contig_19126, contig_22307, contig_22498, contig_30071, contig_32516, contig_33823, contig_39023, contig_946	map00230	map00230_20140218140535.png
Purine metabolism	561	dehydrogenase	ec:1.1.1.205	2	contig_22326, contig_9806	map00230	map00230_20140218140535.png
Purine metabolism	561	deaminase	ec:3.5.4.6	2	contig_6820, contig_7962	map00230	map00230_20140218140535.png
Purine metabolism	561	deaminase	ec:3.5.4.4	2	contig_17279, contig_28151	map00230	map00230_20140218140535.png
Purine metabolism	561	deaminase	ec:3.5.4.3	2	contig_24442, contig_3182	map00230	map00230_20140218140535.png
Purine metabolism	561	cyclo-ligase	ec:6.3.3.1	2	contig_47366, contig_6423	map00230	map00230_20140218140535.png
Purine metabolism	561	cyclohydrolase	ec:3.5.4.10	1	contig_25870	map00230	map00230_20140218140535.png
Purine metabolism	561	lyase	ec:4.3.2.2	1	contig_14647	map00230	map00230_20140218140535.png
Purine metabolism	561	phosphoribosyltransferase	ec:2.4.2.7	2	contig_12297, contig_4767	map00230	map00230_20140218140535.png
Purine metabolism	561	oxidase	ec:1.17.3.2	1	contig_1526	map00230	map00230_20140218140535.png
Purine metabolism	561	cyclase	ec:4.6.1.2	5	contig_11990, contig_23296, contig_28781, contig_51655, contig_77808	map00230	map00230_20140218140535.png
Purine metabolism	561	uridine 5'-nucleotidase	ec:3.1.3.5	9	contig_18309, contig_20789, contig_24196, contig_7386, contig_9696, contig_91594, contig_1073, contig_4709, contig_4899	map00230	map00230_20140218140535.png
Purine metabolism	561	diphosphate phosphatase	ec:3.6.1.6	3	contig_14564, contig_23281, contig_45601	map00230	map00230_20140218140535.png
Purine metabolism	561	adenylpyrophosphatase	ec:3.6.1.3	140	contig_10056, contig_10124, contig_10493, contig_10750, contig_11215, contig_11228, contig_11229, contig_11287, contig_11741, contig_11776, contig_13375, contig_13682, contig_13909, contig_14564, contig_15006, contig_15188, contig_15585, contig_15943, contig_17246, contig_17431, contig_18032, contig_18582, contig_18780, contig_18782, contig_18914, contig_19595, contig_20138, contig_20354, contig_…	map00230	map00230_20140218140535.png
Purine metabolism	561	formyltransferase	ec:2.1.2.3	1	contig_25870	map00230	map00230_20140218140535.png
Purine metabolism	561	formyltransferase	ec:2.1.2.2	2	contig_38138, contig_45477	map00230	map00230_20140218140535.png
Purine metabolism	561	kinase	ec:2.7.4.8	2	contig_12322, contig_7351	map00230	map00230_20140218140535.png
Purine metabolism	561	kinase	ec:2.7.4.6	8	contig_51559, contig_9834, contig_9835, contig_60220, contig_83063, contig_1284, contig_2912, contig_3096	map00230	map00230_20140218140535.png
Purine metabolism	561	kinase	ec:2.7.4.3	10	contig_11227, contig_19980, contig_46031, contig_5054, contig_9261, contig_61335, contig_64707, contig_65887, contig_2297, contig_2741	map00230	map00230_20140218140535.png
Purine metabolism	561	carboxylase	ec:4.1.1.21	2	contig_16285, contig_35000	map00230	map00230_20140218140535.png
Purine metabolism	561	deiminase	ec:3.5.3.9	4	contig_19610, contig_33059, contig_3392, contig_4543	map00230	map00230_20140218140535.png
Purine metabolism	561	ligase	ec:6.3.4.13	1	contig_2566	map00230	map00230_20140218140535.png
Purine metabolism	561	nucleotidyltransferase	ec:2.7.7.8	3	contig_10566, contig_6056, contig_69928	map00230	map00230_20140218140535.png
Purine metabolism	561	DNA polymerase	ec:2.7.7.7	47	contig_10542, contig_10636, contig_11565, contig_11591, contig_11923, contig_12605, contig_13473, contig_13971, contig_15560, contig_15565, contig_15566, contig_15943, contig_16913, contig_17891, contig_19911, contig_20124, contig_22340, contig_22341, contig_22419, contig_22587, contig_23600, contig_24521, contig_26594, contig_27287, contig_27296, contig_27692, contig_27855, contig_28490, contig_…	map00230	map00230_20140218140535.png
Purine metabolism	561	RNA polymerase	ec:2.7.7.6	76	contig_103562, contig_10963, contig_11648, contig_14215, contig_14350, contig_15867, contig_16538, contig_17204, contig_17451, contig_18100, contig_18245, contig_18568, contig_19004, contig_19141, contig_19838, contig_20045, contig_20140, contig_20950, contig_22604, contig_23072, contig_23160, contig_23360, contig_23592, contig_24069, contig_25058, contig_25328, contig_25910, contig_30046, contig…	map00230	map00230_20140218140535.png
Purine metabolism	561	adenylyltransferase	ec:2.7.7.4	13	contig_20038, contig_31659, contig_37016, contig_43216, contig_7935, contig_68583, contig_72418, contig_74742, contig_89170, contig_530, contig_808, contig_1034, contig_2212	map00230	map00230_20140218140535.png
Purine metabolism	561	synthase	ec:6.3.2.6	3	contig_15568, contig_15569, contig_5818	map00230	map00230_20140218140535.png
Purine metabolism	561	phosphoribosyldiphosphate 5-amidotransferase	ec:2.4.2.14	2	contig_19412, contig_6099	map00230	map00230_20140218140535.png
Purine metabolism	561	synthase	ec:6.3.5.3	8	contig_13892, contig_17710, contig_22193, contig_33720, contig_34720, contig_6847, contig_2913, contig_2914	map00230	map00230_20140218140535.png
Purine metabolism	561	synthase (glutamine-hydrolysing)	ec:6.3.5.2	3	contig_24827, contig_32469, contig_6265	map00230	map00230_20140218140535.png
Purine metabolism	561	hydrolase	ec:3.5.2.17	1	contig_5033	map00230	map00230_20140218140535.png
Purine metabolism	561	RNA polymerase	ec:2.7.7.48	17	contig_23824, contig_24198, contig_28867, contig_41766, contig_43549, contig_45346, contig_47124, contig_49961, contig_6781, contig_7012, contig_8240, contig_55036, contig_55037, contig_56006, contig_59616, contig_64283, contig_68010	map00230	map00230_20140218140535.png
Purine metabolism	561	urate hydroxylase	ec:1.7.3.3	1	contig_3899	map00230	map00230_20140218140535.png
Purine metabolism	561	(alpha-D-glucose-1,6-bisphosphate-dependent)	ec:5.4.2.2	5	contig_94106, contig_437, contig_438, contig_2405, contig_3062	map00230	map00230_20140218140535.png
Purine metabolism	561	ec:3.5.2.5 allantoinase	ec:3.5.2.5	3	contig_39969, contig_6060, contig_3761	map00230	map00230_20140218140535.png
Purine metabolism	561	diphosphokinase	ec:2.7.6.5	11	contig_10296, contig_11649, contig_19126, contig_21705, contig_31291, contig_32516, contig_33500, contig_946, contig_1412, contig_2281, contig_4602	map00230	map00230_20140218140535.png
Purine metabolism	561	diphosphokinase	ec:2.7.6.1	5	contig_11135, contig_16278, contig_21281, contig_31056, contig_4032	map00230	map00230_20140218140535.png
Purine metabolism	561	dinucleosidetriphosphatase	ec:3.6.1.29	2	contig_41774, contig_9086	map00230	map00230_20140218140535.png
Purine metabolism	561	diphosphatase	ec:3.6.1.19	1	contig_34297	map00230	map00230_20140218140535.png
Purine metabolism	561	(asymmetrical)	ec:3.6.1.17	3	contig_22307, contig_22498, contig_33823	map00230	map00230_20140218140535.png
Purine metabolism	561	phosphatase	ec:3.6.1.15	118	contig_103825, contig_104158, contig_10647, contig_11985, contig_12113, contig_12499, contig_12565, contig_12566, contig_13102, contig_13642, contig_14085, contig_14808, contig_14864, contig_14988, contig_16797, contig_16962, contig_17742, contig_18689, contig_18770, contig_19164, contig_19267, contig_19390, contig_19911, contig_19996, contig_20344, contig_20535, contig_21994, contig_22766, conti…	map00230	map00230_20140218140535.png
Purine metabolism	561	diphosphatase	ec:3.6.1.13	2	contig_11560, contig_41962	map00230	map00230_20140218140535.png
Purine metabolism	561	synthase	ec:6.3.4.4	2	contig_14244, contig_7006	map00230	map00230_20140218140535.png
Purine metabolism	561	hydrolase	ec:3.5.3.19	1	contig_3392	map00230	map00230_20140218140535.png
Purine metabolism	561	kinase	ec:2.7.1.74	2	contig_11827, contig_2655	map00230	map00230_20140218140535.png
Photosynthesis	6	reductase	ec:1.18.1.2	6	contig_33205, contig_46397, contig_54879, contig_425, contig_996, contig_4361	map00195	map00195_20140218140538.png
Pentose phosphate pathway	130	phosphogluconolactonase	ec:3.1.1.31	2	contig_34806, contig_1730	map00030	map00030_20140218140543.png
Pentose phosphate pathway	130	deoxyribokinase	ec:2.7.1.15	15	contig_10113, contig_12265, contig_12266, contig_12490, contig_12491, contig_12492, contig_14237, contig_21165, contig_21166, contig_27836, contig_8278, contig_9601, contig_58342, contig_92862, contig_2861	map00030	map00030_20140218140543.png
Pentose phosphate pathway	130	phosphohexokinase	ec:2.7.1.11	11	contig_10495, contig_21247, contig_39110, contig_5550, contig_5949, contig_6895, contig_6978, contig_1247, contig_1315, contig_2831, contig_4932	map00030	map00030_20140218140543.png
Pentose phosphate pathway	130	dihydroxyacetonetransferase	ec:2.2.1.2	2	contig_5703, contig_9176	map00030	map00030_20140218140543.png
Pentose phosphate pathway	130	glycolaldehydetransferase	ec:2.2.1.1	12	contig_10853, contig_6674, contig_7803, contig_8546, contig_58454, contig_62516, contig_66841, contig_68681, contig_76471, contig_423, contig_1514, contig_1927	map00030	map00030_20140218140543.png
Pentose phosphate pathway	130	dehydrogenase (NADP+)	ec:1.1.1.49	7	contig_11024, contig_12130, contig_12131, contig_12440, contig_14342, contig_20932, contig_4833	map00030	map00030_20140218140543.png
Pentose phosphate pathway	130	1-dehydrogenase [NAD(P)+]	ec:1.1.1.47	3	contig_81228, contig_142, contig_600	map00030	map00030_20140218140543.png
Pentose phosphate pathway	130	dehydrogenase (NADP+-dependent, decarboxylating)	ec:1.1.1.44	20	contig_10365, contig_15069, contig_17644, contig_20144, contig_21250, contig_23821, contig_28303, contig_39742, contig_5202, contig_5682, contig_8039, contig_9024, contig_61170, contig_63010, contig_93293, contig_236, contig_610, contig_1634, contig_2325, contig_2326	map00030	map00030_20140218140543.png
Pentose phosphate pathway	130	hexose diphosphatase	ec:3.1.3.11	12	contig_104914, contig_12706, contig_20238, contig_39944, contig_63195, contig_75580, contig_94317, contig_94764, contig_784, contig_2810, contig_2877, contig_3339	map00030	map00030_20140218140543.png
Pentose phosphate pathway	130	3-epimerase	ec:5.1.3.1	8	contig_13773, contig_47924, contig_60927, contig_70318, contig_994, contig_1001, contig_1002, contig_1024	map00030	map00030_20140218140543.png
Pentose phosphate pathway	130	aldolase	ec:4.1.2.14	2	contig_13922, contig_56904	map00030	map00030_20140218140543.png
Pentose phosphate pathway	130	aldolase	ec:4.1.2.13	20	contig_17436, contig_21241, contig_28489, contig_32445, contig_52478, contig_52652, contig_6217, contig_65916, contig_70378, contig_74609, contig_80947, contig_489, contig_559, contig_785, contig_786, contig_1326, contig_1634, contig_2139, contig_2264, contig_3301	map00030	map00030_20140218140543.png
Pentose phosphate pathway	130	(alpha-D-glucose-1,6-bisphosphate-dependent)	ec:5.4.2.2	5	contig_94106, contig_437, contig_438, contig_2405, contig_3062	map00030	map00030_20140218140543.png
Pentose phosphate pathway	130	diphosphokinase	ec:2.7.6.1	5	contig_11135, contig_16278, contig_21281, contig_31056, contig_4032	map00030	map00030_20140218140543.png
Pentose phosphate pathway	130	isomerase	ec:5.3.1.9	4	contig_34829, contig_75431, contig_399, contig_486	map00030	map00030_20140218140543.png
Pentose phosphate pathway	130	isomerase	ec:5.3.1.6	3	contig_23324, contig_8350, contig_3935	map00030	map00030_20140218140543.png
Steroid degradation	38	17)beta-hydroxysteroid dehydrogenase	ec:1.1.1.51	1	contig_29016	map00984	map00984_20140218140546.png
Steroid degradation	38	dehydrogenase	ec:1.1.1.145	27	contig_11651, contig_13119, contig_18029, contig_21424, contig_26222, contig_27604, contig_28252, contig_32800, contig_34313, contig_34314, contig_36691, contig_43439, contig_50832, contig_52170, contig_7595, contig_56532, contig_57479, contig_76533, contig_77998, contig_82988, contig_205, contig_206, contig_607, contig_2232, contig_2715, contig_3441, contig_3827	map00984	map00984_20140218140546.png
Steroid degradation	38	4-dehydrogenase (acceptor)	ec:1.3.99.5	10	contig_15537, contig_20143, contig_24845, contig_27995, contig_27996, contig_37412, contig_44825, contig_71210, contig_76256, contig_3433	map00984	map00984_20140218140546.png
Oxidative phosphorylation	126	dehydrogenase (ubiquinone)	ec:1.3.5.1	6	contig_9326, contig_56550, contig_93796, contig_379, contig_771, contig_2098	map00190	map00190_20140218140551.png
Oxidative phosphorylation	126	dehydrogenase	ec:1.6.99.3	6	contig_12042, contig_15297, contig_18655, contig_1518, contig_2596, contig_4250	map00190	map00190_20140218140551.png
Oxidative phosphorylation	126	oxidase	ec:1.9.3.1	14	contig_10099, contig_15166, contig_16274, contig_16606, contig_32414, contig_32466, contig_39586, contig_6696, contig_7706, contig_7943, contig_8352, contig_739, contig_2217, contig_4185	map00190	map00190_20140218140551.png
Oxidative phosphorylation	126	diphosphatase	ec:3.6.1.1	23	contig_12674, contig_12839, contig_12968, contig_17465, contig_25117, contig_25118, contig_37780, contig_52458, contig_54533, contig_9153, contig_9612, contig_60887, contig_65934, contig_66636, contig_70397, contig_75725, contig_76978, contig_77222, contig_395, contig_2950, contig_3350, contig_3683, contig_4836	map00190	map00190_20140218140551.png
Oxidative phosphorylation	126	dehydrogenase	ec:1.3.99.1	1	contig_49683	map00190	map00190_20140218140551.png
Oxidative phosphorylation	126	reductase	ec:1.10.2.2	8	contig_22694, contig_31189, contig_5460, contig_6654, contig_64041, contig_70544, contig_89, contig_2125	map00190	map00190_20140218140551.png
Oxidative phosphorylation	126	ATPase	ec:3.6.3.6	20	contig_20044, contig_20053, contig_23178, contig_47958, contig_48852, contig_5969, contig_8715, contig_9250, contig_55415, contig_59229, contig_60353, contig_63202, contig_69182, contig_78382, contig_78405, contig_90769, contig_93363, contig_2331, contig_3528, contig_3529	map00190	map00190_20140218140551.png
Oxidative phosphorylation	126	reductase (H+-translocating)	ec:1.6.5.3	49	contig_104786, contig_10028, contig_10067, contig_10068, contig_10462, contig_11875, contig_12190, contig_12535, contig_14450, contig_15684, contig_16309, contig_18840, contig_23594, contig_23862, contig_26114, contig_31036, contig_31732, contig_34496, contig_36148, contig_36454, contig_37703, contig_38190, contig_38894, contig_40836, contig_42694, contig_42756, contig_44466, contig_44998, contig…	map00190	map00190_20140218140551.png
Drug metabolism - other enzymes	156	kinase	ec:2.7.1.48	15	contig_10033, contig_13786, contig_21265, contig_25823, contig_25829, contig_26310, contig_26488, contig_31630, contig_33060, contig_44445, contig_51868, contig_51869, contig_9427, contig_2971, contig_2972	map00983	map00983_20140218140556.png
Drug metabolism - other enzymes	156	kinase	ec:2.7.1.21	1	contig_12532	map00983	map00983_20140218140556.png
Drug metabolism - other enzymes	156	ali-esterase	ec:3.1.1.1	115	contig_104349, contig_10331, contig_10694, contig_10747, contig_11089, contig_11547, contig_11938, contig_11987, contig_12626, contig_14191, contig_14233, contig_14272, contig_15510, contig_15538, contig_15542, contig_15641, contig_15671, contig_16029, contig_16300, contig_16641, contig_16725, contig_16779, contig_17346, contig_17388, contig_18126, contig_18648, contig_18722, contig_19147, contig…	map00983	map00983_20140218140556.png
Drug metabolism - other enzymes	156	ec:3.5.1.6 beta-ureidopropionase	ec:3.5.1.6	2	contig_7498, contig_70090	map00983	map00983_20140218140556.png
Drug metabolism - other enzymes	156	dehydrogenase	ec:1.1.1.205	2	contig_22326, contig_9806	map00983	map00983_20140218140556.png
Drug metabolism - other enzymes	156	deaminase	ec:3.5.4.5	3	contig_17887, contig_21843, contig_31917	map00983	map00983_20140218140556.png
Drug metabolism - other enzymes	156	1-naphthol glucuronyltransferase	ec:2.4.1.17	1	contig_3237	map00983	map00983_20140218140556.png
Drug metabolism - other enzymes	156	dehydrogenase (NADP+)	ec:1.3.1.2	1	contig_550	map00983	map00983_20140218140556.png
Drug metabolism - other enzymes	156	oxidase	ec:1.17.3.2	1	contig_1526	map00983	map00983_20140218140556.png
Drug metabolism - other enzymes	156	phosphoribosyltransferase	ec:2.4.2.10	1	contig_19798	map00983	map00983_20140218140556.png
Drug metabolism - other enzymes	156	beta-glucuronide glucuronohydrolase glucuronidase	ec:3.2.1.31	8	contig_25890, contig_32820, contig_40342, contig_44689, contig_9551, contig_63488, contig_82926, contig_3399	map00983	map00983_20140218140556.png
Drug metabolism - other enzymes	156	synthase (glutamine-hydrolysing)	ec:6.3.5.2	3	contig_24827, contig_32469, contig_6265	map00983	map00983_20140218140556.png
Drug metabolism - other enzymes	156	hydantoinase	ec:3.5.2.2	2	contig_12547, contig_83204	map00983	map00983_20140218140556.png
Drug metabolism - other enzymes	156	diphosphatase	ec:3.6.1.19	1	contig_34297	map00983	map00983_20140218140556.png
Aminobenzoate degradation	167	monooxygenase	ec:1.14.13.82	2	contig_103358, contig_4155	map00627	map00627_20140218140601.png
Aminobenzoate degradation	167	ligase	ec:6.2.1.25	1	contig_2667	map00627	map00627_20140218140601.png
Aminobenzoate degradation	167	hydratase	ec:4.2.1.17	18	contig_105835, contig_13317, contig_21323, contig_21677, contig_29078, contig_29228, contig_29532, contig_31343, contig_32543, contig_45385, contig_7699, contig_8746, contig_66254, contig_80168, contig_215, contig_1005, contig_3751, contig_4606	map00627	map00627_20140218140601.png
Aminobenzoate degradation	167	monooxygenase	ec:1.14.14.1	42	contig_102651, contig_10743, contig_11619, contig_11670, contig_12642, contig_19009, contig_19243, contig_21457, contig_21554, contig_29095, contig_29849, contig_30465, contig_30466, contig_30467, contig_34567, contig_35767, contig_37573, contig_40558, contig_42548, contig_49188, contig_51373, contig_51547, contig_6494, contig_7744, contig_7777, contig_7978, contig_8171, contig_57129, contig_6161…	map00627	map00627_20140218140601.png
Aminobenzoate degradation	167	acylamidase	ec:3.5.1.4	20	contig_10227, contig_10573, contig_10574, contig_10586, contig_11349, contig_17733, contig_19277, contig_21475, contig_26398, contig_26399, contig_29642, contig_33699, contig_33700, contig_5650, contig_5651, contig_6589, contig_6590, contig_67928, contig_83367, contig_1463	map00627	map00627_20140218140601.png
Aminobenzoate degradation	167	phosphatase	ec:3.1.3.2	67	contig_104705, contig_105957, contig_12076, contig_12684, contig_12844, contig_15990, contig_16867, contig_17009, contig_17083, contig_17394, contig_18309, contig_18479, contig_18651, contig_19641, contig_22727, contig_22975, contig_25664, contig_26882, contig_27090, contig_28945, contig_29346, contig_30757, contig_30758, contig_31525, contig_31679, contig_34547, contig_34744, contig_35738, conti…	map00627	map00627_20140218140601.png
Aminobenzoate degradation	167	acetylphosphatase	ec:3.6.1.7	1	contig_19543	map00627	map00627_20140218140601.png
Aminobenzoate degradation	167	nitrophenyl phosphatase	ec:3.1.3.41	3	contig_25126, contig_72995, contig_3903	map00627	map00627_20140218140601.png
Aminobenzoate degradation	167	acetonitrilase	ec:3.5.5.1	2	contig_22289, contig_3944	map00627	map00627_20140218140601.png
Aminobenzoate degradation	167	dehydrogenase (NAD+)	ec:1.2.1.28	10	contig_10671, contig_14017, contig_14507, contig_17253, contig_21905, contig_31398, contig_37888, contig_6858, contig_6859, contig_9315	map00627	map00627_20140218140601.png
Aminobenzoate degradation	167	reductase	ec:1.6.5.7	1	contig_11823	map00627	map00627_20140218140601.png
Drug metabolism - cytochrome P450	126	dehydrogenase [NAD(P)+]	ec:1.2.1.5	9	contig_100179, contig_10871, contig_13079, contig_13135, contig_19594, contig_22852, contig_1915, contig_2018, contig_4106	map00982	map00982_20140218140606.png
Drug metabolism - cytochrome P450	126	monooxygenase	ec:1.14.14.1	42	contig_102651, contig_10743, contig_11619, contig_11670, contig_12642, contig_19009, contig_19243, contig_21457, contig_21554, contig_29095, contig_29849, contig_30465, contig_30466, contig_30467, contig_34567, contig_35767, contig_37573, contig_40558, contig_42548, contig_49188, contig_51373, contig_51547, contig_6494, contig_7744, contig_7777, contig_7978, contig_8171, contig_57129, contig_6161…	map00982	map00982_20140218140606.png
Drug metabolism - cytochrome P450	126	1-naphthol glucuronyltransferase	ec:2.4.1.17	1	contig_3237	map00982	map00982_20140218140606.png
Drug metabolism - cytochrome P450	126	oxidase	ec:1.2.3.1	3	contig_15255, contig_50083, contig_6860	map00982	map00982_20140218140606.png
Drug metabolism - cytochrome P450	126	monooxygenase	ec:1.14.13.8	22	contig_14800, contig_17133, contig_18051, contig_19230, contig_25927, contig_27470, contig_30435, contig_32366, contig_36027, contig_36958, contig_40260, contig_43664, contig_54211, contig_54586, contig_9956, contig_59278, contig_71635, contig_74839, contig_89831, contig_94949, contig_1686, contig_4653	map00982	map00982_20140218140606.png
Drug metabolism - cytochrome P450	126	dehydrogenase	ec:1.1.1.1	15	contig_104926, contig_11849, contig_17748, contig_25133, contig_44376, contig_9768, contig_63197, contig_67145, contig_73373, contig_80370, contig_882, contig_2761, contig_3525, contig_3973, contig_4828	map00982	map00982_20140218140606.png
Drug metabolism - cytochrome P450	126	transferase	ec:2.5.1.18	34	contig_10825, contig_11032, contig_11854, contig_11882, contig_12458, contig_13946, contig_21574, contig_26596, contig_29939, contig_31103, contig_37685, contig_40642, contig_41359, contig_45999, contig_46007, contig_48393, contig_48394, contig_7530, contig_8385, contig_8468, contig_63378, contig_73512, contig_74864, contig_80558, contig_80808, contig_80984, contig_88491, contig_312, contig_932, …	map00982	map00982_20140218140606.png
Naphthalene degradation	15	dehydrogenase	ec:1.1.1.1	15	contig_104926, contig_11849, contig_17748, contig_25133, contig_44376, contig_9768, contig_63197, contig_67145, contig_73373, contig_80370, contig_882, contig_2761, contig_3525, contig_3973, contig_4828	map00626	map00626_20140218140610.png
Insect hormone biosynthesis	5	dehydrogenase (NADP+)	ec:1.1.1.216	5	contig_12031, contig_20905, contig_28702, contig_39430, contig_49055	map00981	map00981_20140218140612.png
Chloroalkane and chloroalkene degradation	44	dehalogenase	ec:3.8.1.5	5	contig_17640, contig_5984, contig_7200, contig_7203, contig_7592	map00625	map00625_20140218140616.png
Chloroalkane and chloroalkene degradation	44	dehydrogenase (NAD+)	ec:1.2.1.3	19	contig_100179, contig_10871, contig_11304, contig_11814, contig_13079, contig_19594, contig_33651, contig_5507, contig_5887, contig_6833, contig_830, contig_1879, contig_1915, contig_2018, contig_2954, contig_3902, contig_4096, contig_4097, contig_4106	map00625	map00625_20140218140616.png
Chloroalkane and chloroalkene degradation	44	epoxide hydrolase	ec:3.3.2.10	5	contig_14194, contig_20953, contig_25557, contig_886, contig_2721	map00625	map00625_20140218140616.png
Chloroalkane and chloroalkene degradation	44	dehydrogenase	ec:1.1.1.1	15	contig_104926, contig_11849, contig_17748, contig_25133, contig_44376, contig_9768, contig_63197, contig_67145, contig_73373, contig_80370, contig_882, contig_2761, contig_3525, contig_3973, contig_4828	map00625	map00625_20140218140616.png
Metabolism of xenobiotics by cytochrome P450	106	dehydrogenase [NAD(P)+]	ec:1.2.1.5	9	contig_100179, contig_10871, contig_13079, contig_13135, contig_19594, contig_22852, contig_1915, contig_2018, contig_4106	map00980	map00980_20140218140620.png
Metabolism of xenobiotics by cytochrome P450	106	monooxygenase	ec:1.14.14.1	42	contig_102651, contig_10743, contig_11619, contig_11670, contig_12642, contig_19009, contig_19243, contig_21457, contig_21554, contig_29095, contig_29849, contig_30465, contig_30466, contig_30467, contig_34567, contig_35767, contig_37573, contig_40558, contig_42548, contig_49188, contig_51373, contig_51547, contig_6494, contig_7744, contig_7777, contig_7978, contig_8171, contig_57129, contig_6161…	map00980	map00980_20140218140620.png
Metabolism of xenobiotics by cytochrome P450	106	1-naphthol glucuronyltransferase	ec:2.4.1.17	1	contig_3237	map00980	map00980_20140218140620.png
Metabolism of xenobiotics by cytochrome P450	106	epoxide hydrolase	ec:3.3.2.9	1	contig_886	map00980	map00980_20140218140620.png
Metabolism of xenobiotics by cytochrome P450	106	reductase (NADPH)	ec:1.1.1.184	4	contig_30940, contig_35162, contig_39795, contig_69872	map00980	map00980_20140218140620.png
Metabolism of xenobiotics by cytochrome P450	106	dehydrogenase	ec:1.1.1.1	15	contig_104926, contig_11849, contig_17748, contig_25133, contig_44376, contig_9768, contig_63197, contig_67145, contig_73373, contig_80370, contig_882, contig_2761, contig_3525, contig_3973, contig_4828	map00980	map00980_20140218140620.png
Metabolism of xenobiotics by cytochrome P450	106	transferase	ec:2.5.1.18	34	contig_10825, contig_11032, contig_11854, contig_11882, contig_12458, contig_13946, contig_21574, contig_26596, contig_29939, contig_31103, contig_37685, contig_40642, contig_41359, contig_45999, contig_46007, contig_48393, contig_48394, contig_7530, contig_8385, contig_8468, contig_63378, contig_73512, contig_74864, contig_80558, contig_80808, contig_80984, contig_88491, contig_312, contig_932, …	map00980	map00980_20140218140620.png
Toluene degradation	27	maleylacetate enol-lactonase	ec:3.1.1.45	2	contig_301, contig_471	map00623	map00623_20140218140626.png
Toluene degradation	27	dehydrogenase	ec:1.1.1.90	6	contig_10615, contig_21352, contig_21605, contig_26256, contig_35198, contig_58398	map00623	map00623_20140218140626.png
Toluene degradation	27	dehydrogenase	ec:1.1.1.35	7	contig_105835, contig_14989, contig_39702, contig_8746, contig_80168, contig_1005, contig_3751	map00623	map00623_20140218140626.png
Toluene degradation	27	cycloisomerase	ec:5.5.1.1	1	contig_9040	map00623	map00623_20140218140626.png
Toluene degradation	27	dehydrogenase	ec:1.3.99.1	1	contig_49683	map00623	map00623_20140218140626.png
Toluene degradation	27	dehydrogenase (NAD+)	ec:1.2.1.28	10	contig_10671, contig_14017, contig_14507, contig_17253, contig_21905, contig_31398, contig_37888, contig_6858, contig_6859, contig_9315	map00623	map00623_20140218140626.png
Lipoic acid metabolism	6	transferase	ec:2.3.1.181	1	contig_34288	map00785	map00785_20140218140632.png
Lipoic acid metabolism	6	synthase	ec:2.8.1.8	5	contig_10701, contig_13108, contig_18950, contig_9711, contig_985	map00785	map00785_20140218140632.png
Xylene degradation	16	dehydrogenase	ec:1.1.1.90	6	contig_10615, contig_21352, contig_21605, contig_26256, contig_35198, contig_58398	map00622	map00622_20140218140636.png
Xylene degradation	16	dehydrogenase (NAD+)	ec:1.2.1.28	10	contig_10671, contig_14017, contig_14507, contig_17253, contig_21905, contig_31398, contig_37888, contig_6858, contig_6859, contig_9315	map00622	map00622_20140218140636.png
Pyruvate metabolism	151	kinase	ec:2.7.1.40	11	contig_10381, contig_20997, contig_25749, contig_28857, contig_31758, contig_7890, contig_617, contig_925, contig_1164, contig_2119, contig_2169	map00620	map00620_20140218140645.png
Pyruvate metabolism	151	decarboxylase	ec:4.1.1.3	1	contig_18360	map00620	map00620_20140218140645.png
Pyruvate metabolism	151	dehydrogenase (NAD+)	ec:1.2.1.3	19	contig_100179, contig_10871, contig_11304, contig_11814, contig_13079, contig_19594, contig_33651, contig_5507, contig_5887, contig_6833, contig_830, contig_1879, contig_1915, contig_2018, contig_2954, contig_3902, contig_4096, contig_4097, contig_4106	map00620	map00620_20140218140645.png
Pyruvate metabolism	151	dehydrogenase (acetyl-transferring)	ec:1.2.4.1	12	contig_5368, contig_5682, contig_6507, contig_6665, contig_7803, contig_9089, contig_9327, contig_9328, contig_74369, contig_950, contig_1797, contig_2444	map00620	map00620_20140218140645.png
Pyruvate metabolism	151	carboxylase	ec:6.4.1.2	10	contig_12325, contig_12336, contig_12793, contig_16667, contig_16772, contig_5029, contig_7215, contig_65380, contig_1741, contig_2725	map00620	map00620_20140218140645.png
Pyruvate metabolism	151	dehydrogenase (NADP+)	ec:1.1.1.82	2	contig_7643, contig_1655	map00620	map00620_20140218140645.png
Pyruvate metabolism	151	reductase (NADP+)	ec:1.1.1.79	6	contig_103424, contig_17644, contig_39742, contig_46532, contig_9246, contig_1993	map00620	map00620_20140218140645.png
Pyruvate metabolism	151	synthase	ec:2.3.3.13	2	contig_8096, contig_4666	map00620	map00620_20140218140645.png
Pyruvate metabolism	151	dehydrogenase (oxaloacetate-decarboxylating) (NADP+)	ec:1.1.1.40	3	contig_409, contig_3873, contig_4072	map00620	map00620_20140218140645.png
Pyruvate metabolism	151	dehydrogenase (decarboxylating)	ec:1.1.1.39	4	contig_18360, contig_32221, contig_88495, contig_3008	map00620	map00620_20140218140645.png
Pyruvate metabolism	151	dehydrogenase (oxaloacetate-decarboxylating)	ec:1.1.1.38	9	contig_10329, contig_18360, contig_32221, contig_88495, contig_90229, contig_409, contig_3008, contig_3873, contig_4072	map00620	map00620_20140218140645.png
Pyruvate metabolism	151	dehydrogenase	ec:1.1.1.37	11	contig_19591, contig_34426, contig_34435, contig_47942, contig_53271, contig_7513, contig_8807, contig_81577, contig_383, contig_1758, contig_4367	map00620	map00620_20140218140645.png
Pyruvate metabolism	151	C-acetyltransferase	ec:2.3.1.9	3	contig_28540, contig_7678, contig_3693	map00620	map00620_20140218140645.png
Pyruvate metabolism	151	dehydrogenase	ec:1.1.1.27	1	contig_1156	map00620	map00620_20140218140645.png
Pyruvate metabolism	151	reductase	ec:1.1.1.21	9	contig_23829, contig_45214, contig_58252, contig_83971, contig_92653, contig_93315, contig_668, contig_733, contig_3928	map00620	map00620_20140218140645.png
Pyruvate metabolism	151	acetylphosphatase	ec:3.6.1.7	1	contig_19543	map00620	map00620_20140218140645.png
Pyruvate metabolism	151	dehydrogenase (cytochrome)	ec:1.1.2.4	4	contig_24211, contig_25774, contig_5768, contig_4742	map00620	map00620_20140218140645.png
Pyruvate metabolism	151	carboxykinase (ATP)	ec:4.1.1.49	5	contig_10534, contig_23022, contig_37036, contig_5736, contig_6466	map00620	map00620_20140218140645.png
Pyruvate metabolism	151	carboxylase	ec:4.1.1.31	5	contig_39229, contig_6283, contig_81294, contig_1506, contig_4804	map00620	map00620_20140218140645.png
Pyruvate metabolism	151	ligase	ec:6.2.1.1	9	contig_10201, contig_13209, contig_14589, contig_22163, contig_30499, contig_30500, contig_31208, contig_2091, contig_2695	map00620	map00620_20140218140645.png
Pyruvate metabolism	151	synthase	ec:2.3.3.9	1	contig_37591	map00620	map00620_20140218140645.png
Pyruvate metabolism	151	acetyltransferase	ec:2.3.1.12	6	contig_10316, contig_12689, contig_16533, contig_5266, contig_8048, contig_3828	map00620	map00620_20140218140645.png
Pyruvate metabolism	151	dehydrogenase	ec:1.8.1.4	4	contig_73309, contig_90472, contig_2272, contig_3665	map00620	map00620_20140218140645.png
Pyruvate metabolism	151	hydrolase	ec:3.1.2.6	3	contig_10978, contig_9197, contig_1127	map00620	map00620_20140218140645.png
Pyruvate metabolism	151	lyase	ec:4.4.1.5	15	contig_29939, contig_34085, contig_40642, contig_43278, contig_45999, contig_8385, contig_68933, contig_73512, contig_87703, contig_88491, contig_90877, contig_57, contig_380, contig_793, contig_2389	map00620	map00620_20140218140645.png
Pyruvate metabolism	151	phosphate dikinase	ec:2.7.9.1	3	contig_30253, contig_62599, contig_2564	map00620	map00620_20140218140645.png
Biotin metabolism	26	dehydratase	ec:4.2.1.59	1	contig_14468	map00780	map00780_20140218140651.png
Biotin metabolism	26	synthase	ec:6.3.3.3	1	contig_9087	map00780	map00780_20140218140651.png
Biotin metabolism	26	transaminase	ec:2.6.1.62	1	contig_9087	map00780	map00780_20140218140651.png
Biotin metabolism	26	reductase	ec:1.1.1.100	10	contig_11106, contig_14480, contig_14531, contig_20612, contig_22897, contig_70425, contig_70655, contig_1800, contig_2105, contig_2423	map00780	map00780_20140218140651.png
Biotin metabolism	26	ligase	ec:6.3.4.15	2	contig_16688, contig_55014	map00780	map00780_20140218140651.png
Biotin metabolism	26	ligase	ec:6.3.4.11	1	contig_55014	map00780	map00780_20140218140651.png
Biotin metabolism	26	synthase	ec:2.3.1.47	3	contig_30717, contig_39616, contig_5456	map00780	map00780_20140218140651.png
Biotin metabolism	26	synthase I	ec:2.3.1.41	7	contig_13479, contig_23476, contig_43627, contig_44950, contig_6052, contig_655, contig_4247	map00780	map00780_20140218140651.png
Biotin metabolism	26	synthase	ec:2.8.1.6	2	contig_10661, contig_13239	map00780	map00780_20140218140651.png
Acridone alkaloid biosynthesis	1	N-methyltransferase	ec:2.1.1.111	1	contig_42208	map01058	map01058_20140218140654.png
Biosynthesis of vancomycin group antibiotics	7	4,6-dehydratase	ec:4.2.1.46	7	contig_32070, contig_42096, contig_60231, contig_67734, contig_77807, contig_888, contig_2889	map01055	map01055_20140218140656.png
Biosynthesis of siderophore group nonribosomal peptides	4	synthase	ec:5.4.4.2	2	contig_12397, contig_28714	map01053	map01053_20140218140700.png
Biosynthesis of siderophore group nonribosomal peptides	4	2,3-dihydro-2,3-dihydroxybenzoate synthase	ec:3.3.2.1	1	contig_34265	map01053	map01053_20140218140700.png
Biosynthesis of siderophore group nonribosomal peptides	4	dehydrogenase	ec:1.3.1.28	1	contig_29016	map01053	map01053_20140218140700.png
Biosynthesis of ansamycins	12	glycolaldehydetransferase	ec:2.2.1.1	12	contig_10853, contig_6674, contig_7803, contig_8546, contig_58454, contig_62516, contig_66841, contig_68681, contig_76471, contig_423, contig_1514, contig_1927	map01051	map01051_20140218140703.png
Tryptophan metabolism	151	oxidase	ec:1.4.3.2	2	contig_20384, contig_42781	map00380	map00380_20140218140711.png
Tryptophan metabolism	151	dehydrogenase (NAD+)	ec:1.2.1.3	19	contig_100179, contig_10871, contig_11304, contig_11814, contig_13079, contig_19594, contig_33651, contig_5507, contig_5887, contig_6833, contig_830, contig_1879, contig_1915, contig_2018, contig_2954, contig_3902, contig_4096, contig_4097, contig_4106	map00380	map00380_20140218140711.png
Tryptophan metabolism	151	hydratase	ec:4.2.1.17	18	contig_105835, contig_13317, contig_21323, contig_21677, contig_29078, contig_29228, contig_29532, contig_31343, contig_32543, contig_45385, contig_7699, contig_8746, contig_66254, contig_80168, contig_215, contig_1005, contig_3751, contig_4606	map00380	map00380_20140218140711.png
Tryptophan metabolism	151	dehydrogenase (succinyl-transferring)	ec:1.2.4.2	1	contig_5735	map00380	map00380_20140218140711.png
Tryptophan metabolism	151	monooxygenase	ec:1.14.14.1	42	contig_102651, contig_10743, contig_11619, contig_11670, contig_12642, contig_19009, contig_19243, contig_21457, contig_21554, contig_29095, contig_29849, contig_30465, contig_30466, contig_30467, contig_34567, contig_35767, contig_37573, contig_40558, contig_42548, contig_49188, contig_51373, contig_51547, contig_6494, contig_7744, contig_7777, contig_7978, contig_8171, contig_57129, contig_6161…	map00380	map00380_20140218140711.png
Tryptophan metabolism	151	acylamidase	ec:3.5.1.4	20	contig_10227, contig_10573, contig_10574, contig_10586, contig_11349, contig_17733, contig_19277, contig_21475, contig_26398, contig_26399, contig_29642, contig_33699, contig_33700, contig_5650, contig_5651, contig_6589, contig_6590, contig_67928, contig_83367, contig_1463	map00380	map00380_20140218140711.png
Tryptophan metabolism	151	C-acetyltransferase	ec:2.3.1.9	3	contig_28540, contig_7678, contig_3693	map00380	map00380_20140218140711.png
Tryptophan metabolism	151	dehydrogenase	ec:1.1.1.35	7	contig_105835, contig_14989, contig_39702, contig_8746, contig_80168, contig_1005, contig_3751	map00380	map00380_20140218140711.png
Tryptophan metabolism	151	S-beta-glucosyltransferase	ec:2.4.1.195	3	contig_19077, contig_28844, contig_59464	map00380	map00380_20140218140711.png
Tryptophan metabolism	151	equilase	ec:1.11.1.6	11	contig_14033, contig_22335, contig_24525, contig_44627, contig_74483, contig_79545, contig_94597, contig_95225, contig_352, contig_625, contig_3750	map00380	map00380_20140218140711.png
Tryptophan metabolism	151	dehydratase	ec:4.99.1.6	2	contig_69779, contig_70505	map00380	map00380_20140218140711.png
Tryptophan metabolism	151	transaminase	ec:2.6.1.27	1	contig_19345	map00380	map00380_20140218140711.png
Tryptophan metabolism	151	oxidase	ec:1.2.3.7	14	contig_10671, contig_14017, contig_14507, contig_17253, contig_21905, contig_31398, contig_37888, contig_5833, contig_6858, contig_6859, contig_9315, contig_69826, contig_75722, contig_89241	map00380	map00380_20140218140711.png
Tryptophan metabolism	151	oxidase	ec:1.2.3.1	3	contig_15255, contig_50083, contig_6860	map00380	map00380_20140218140711.png
Tryptophan metabolism	151	decarboxylase	ec:4.1.1.74	1	contig_71635	map00380	map00380_20140218140711.png
Tryptophan metabolism	151	myrosinase	ec:3.2.1.147	1	contig_4301	map00380	map00380_20140218140711.png
Tryptophan metabolism	151	decarboxylase	ec:4.1.1.28	5	contig_16050, contig_28753, contig_49440, contig_5790, contig_7328	map00380	map00380_20140218140711.png
Tryptophan metabolism	151	oxidase	ec:1.4.3.22	1	contig_94685	map00380	map00380_20140218140711.png
Tryptophan metabolism	151	acetonitrilase	ec:3.5.5.1	2	contig_22289, contig_3944	map00380	map00380_20140218140711.png
Citrate cycle (TCA cycle)	79	dehydrogenase (ubiquinone)	ec:1.3.5.1	6	contig_9326, contig_56550, contig_93796, contig_379, contig_771, contig_2098	map00020	map00020_20140218140718.png
Citrate cycle (TCA cycle)	79	dehydrogenase (succinyl-transferring)	ec:1.2.4.2	1	contig_5735	map00020	map00020_20140218140718.png
Citrate cycle (TCA cycle)	79	dehydrogenase (acetyl-transferring)	ec:1.2.4.1	12	contig_5368, contig_5682, contig_6507, contig_6665, contig_7803, contig_9089, contig_9327, contig_9328, contig_74369, contig_950, contig_1797, contig_2444	map00020	map00020_20140218140718.png
Citrate cycle (TCA cycle)	79	dehydrogenase (NADP+)	ec:1.1.1.42	4	contig_13950, contig_6439, contig_9267, contig_478	map00020	map00020_20140218140718.png
Citrate cycle (TCA cycle)	79	dehydrogenase (NAD+)	ec:1.1.1.41	9	contig_104389, contig_17323, contig_20454, contig_46890, contig_46891, contig_6196, contig_8696, contig_8697, contig_83233	map00020	map00020_20140218140718.png
Citrate cycle (TCA cycle)	79	hydratase	ec:4.2.1.3	6	contig_6943, contig_9413, contig_9414, contig_62344, contig_1450, contig_2426	map00020	map00020_20140218140718.png
Citrate cycle (TCA cycle)	79	hydratase	ec:4.2.1.2	1	contig_21359	map00020	map00020_20140218140718.png
Citrate cycle (TCA cycle)	79	dehydrogenase	ec:1.1.1.37	11	contig_19591, contig_34426, contig_34435, contig_47942, contig_53271, contig_7513, contig_8807, contig_81577, contig_383, contig_1758, contig_4367	map00020	map00020_20140218140718.png
Citrate cycle (TCA cycle)	79	carboxykinase (ATP)	ec:4.1.1.49	5	contig_10534, contig_23022, contig_37036, contig_5736, contig_6466	map00020	map00020_20140218140718.png
Citrate cycle (TCA cycle)	79	dehydrogenase	ec:1.3.99.1	1	contig_49683	map00020	map00020_20140218140718.png
Citrate cycle (TCA cycle)	79	ligase (ADP-forming)	ec:6.2.1.5	7	contig_45204, contig_65632, contig_158, contig_1064, contig_1215, contig_2590, contig_2793	map00020	map00020_20140218140718.png
Citrate cycle (TCA cycle)	79	ligase (GDP-forming)	ec:6.2.1.4	1	contig_2793	map00020	map00020_20140218140718.png
Citrate cycle (TCA cycle)	79	succinyltransferase	ec:2.3.1.61	4	contig_16775, contig_43917, contig_5266, contig_5452	map00020	map00020_20140218140718.png
Citrate cycle (TCA cycle)	79	citrate synthase	ec:2.3.3.8	7	contig_45204, contig_65632, contig_158, contig_1064, contig_1215, contig_2590, contig_2793	map00020	map00020_20140218140718.png
Citrate cycle (TCA cycle)	79	acetyltransferase	ec:2.3.1.12	6	contig_10316, contig_12689, contig_16533, contig_5266, contig_8048, contig_3828	map00020	map00020_20140218140718.png
Citrate cycle (TCA cycle)	79	(Si)-synthase	ec:2.3.3.1	3	contig_5901, contig_5902, contig_6373	map00020	map00020_20140218140718.png
Citrate cycle (TCA cycle)	79	dehydrogenase	ec:1.8.1.4	4	contig_73309, contig_90472, contig_2272, contig_3665	map00020	map00020_20140218140718.png
Aminoacyl-tRNA biosynthesis	99	ligase	ec:6.1.1.9	5	contig_44784, contig_50572, contig_7575, contig_71527, contig_2463	map00970	map00970_20140218140727.png
Aminoacyl-tRNA biosynthesis	99	ligase	ec:6.1.1.7	13	contig_102827, contig_13969, contig_25270, contig_25271, contig_29411, contig_36630, contig_6109, contig_8800, contig_8801, contig_66139, contig_1976, contig_2475, contig_3905	map00970	map00970_20140218140727.png
Aminoacyl-tRNA biosynthesis	99	ligase	ec:6.1.1.6	2	contig_12388, contig_2790	map00970	map00970_20140218140727.png
Aminoacyl-tRNA biosynthesis	99	ligase	ec:6.1.1.5	5	contig_8642, contig_8643, contig_8644, contig_1679, contig_4332	map00970	map00970_20140218140727.png
Aminoacyl-tRNA biosynthesis	99	ligase	ec:6.1.1.4	6	contig_17042, contig_25270, contig_25271, contig_2911, contig_3905, contig_4279	map00970	map00970_20140218140727.png
Aminoacyl-tRNA biosynthesis	99	ligase	ec:6.1.1.3	4	contig_14054, contig_467, contig_468, contig_2943	map00970	map00970_20140218140727.png
Aminoacyl-tRNA biosynthesis	99	ligase	ec:6.1.1.2	3	contig_14750, contig_18201, contig_6287	map00970	map00970_20140218140727.png
Aminoacyl-tRNA biosynthesis	99	ligase	ec:6.1.1.1	4	contig_22848, contig_8852, contig_3608, contig_3620	map00970	map00970_20140218140727.png
Aminoacyl-tRNA biosynthesis	99	formyltransferase	ec:2.1.2.9	2	contig_36115, contig_38032	map00970	map00970_20140218140727.png
Aminoacyl-tRNA biosynthesis	99	ligase	ec:6.1.1.22	9	contig_13594, contig_14240, contig_14241, contig_22622, contig_6312, contig_8587, contig_3172, contig_3173, contig_3636	map00970	map00970_20140218140727.png
Aminoacyl-tRNA biosynthesis	99	ligase	ec:6.1.1.21	5	contig_49522, contig_52082, contig_9643, contig_9644, contig_2086	map00970	map00970_20140218140727.png
Aminoacyl-tRNA biosynthesis	99	ligase	ec:6.1.1.20	9	contig_10832, contig_14792, contig_15759, contig_19030, contig_21104, contig_7110, contig_8431, contig_8432, contig_2237	map00970	map00970_20140218140727.png
Aminoacyl-tRNA biosynthesis	99	ligase	ec:6.1.1.19	1	contig_5756	map00970	map00970_20140218140727.png
Aminoacyl-tRNA biosynthesis	99	ligase	ec:6.1.1.18	4	contig_26497, contig_30595, contig_9769, contig_875	map00970	map00970_20140218140727.png
Aminoacyl-tRNA biosynthesis	99	ligase	ec:6.1.1.17	3	contig_6869, contig_8354, contig_875	map00970	map00970_20140218140727.png
Aminoacyl-tRNA biosynthesis	99	ligase	ec:6.1.1.16	7	contig_10734, contig_18200, contig_27690, contig_33799, contig_34240, contig_5871, contig_2930	map00970	map00970_20140218140727.png
Aminoacyl-tRNA biosynthesis	99	ligase	ec:6.1.1.15	3	contig_12681, contig_70156, contig_1676	map00970	map00970_20140218140727.png
Aminoacyl-tRNA biosynthesis	99	ligase	ec:6.1.1.14	2	contig_1422, contig_4238	map00970	map00970_20140218140727.png
Aminoacyl-tRNA biosynthesis	99	ligase	ec:6.1.1.12	6	contig_18819, contig_21021, contig_21022, contig_41052, contig_7436, contig_4763	map00970	map00970_20140218140727.png
Aminoacyl-tRNA biosynthesis	99	ligase	ec:6.1.1.11	5	contig_106306, contig_15536, contig_5882, contig_9121, contig_9427	map00970	map00970_20140218140727.png
Aminoacyl-tRNA biosynthesis	99	ligase	ec:6.1.1.10	2	contig_10467, contig_3989	map00970	map00970_20140218140727.png
Aminoacyl-tRNA biosynthesis	99	synthase (glutamine-hydrolysing)	ec:6.3.5.7	3	contig_10283, contig_207, contig_1550	map00970	map00970_20140218140727.png
Pantothenate and CoA biosynthesis	44	kinase	ec:2.7.1.33	4	contig_16859, contig_21317, contig_7242, contig_1996	map00770	map00770_20140218140734.png
Pantothenate and CoA biosynthesis	44	kinase	ec:2.7.1.24	4	contig_8863, contig_79544, contig_93266, contig_94590	map00770	map00770_20140218140734.png
Pantothenate and CoA biosynthesis	44	synthase	ec:2.2.1.6	6	contig_10144, contig_11145, contig_27685, contig_41938, contig_7132, contig_1306	map00770	map00770_20140218140734.png
Pantothenate and CoA biosynthesis	44	ec:3.5.1.6 beta-ureidopropionase	ec:3.5.1.6	2	contig_7498, contig_70090	map00770	map00770_20140218140734.png
Pantothenate and CoA biosynthesis	44	synthase	ec:2.7.8.7	3	contig_10912, contig_29957, contig_29970	map00770	map00770_20140218140734.png
Pantothenate and CoA biosynthesis	44	reductoisomerase	ec:1.1.1.86	1	contig_1082	map00770	map00770_20140218140734.png
Pantothenate and CoA biosynthesis	44	dehydratase	ec:4.2.1.9	2	contig_11774, contig_12302	map00770	map00770_20140218140734.png
Pantothenate and CoA biosynthesis	44	dehydrogenase (NADP+)	ec:1.3.1.2	1	contig_550	map00770	map00770_20140218140734.png
Pantothenate and CoA biosynthesis	44	transaminase	ec:2.6.1.42	13	contig_19563, contig_19657, contig_21620, contig_21622, contig_22147, contig_26390, contig_5556, contig_5641, contig_6865, contig_6866, contig_8452, contig_70170, contig_78239	map00770	map00770_20140218140734.png
Pantothenate and CoA biosynthesis	44	decarboxylase	ec:4.1.1.36	1	contig_3493	map00770	map00770_20140218140734.png
Pantothenate and CoA biosynthesis	44	adenylyltransferase	ec:2.7.7.3	1	contig_9474	map00770	map00770_20140218140734.png
Pantothenate and CoA biosynthesis	44	ligase	ec:6.3.2.5	1	contig_29841	map00770	map00770_20140218140734.png
Pantothenate and CoA biosynthesis	44	ligase	ec:6.3.2.1	1	contig_21156	map00770	map00770_20140218140734.png
Pantothenate and CoA biosynthesis	44	hydroxymethyltransferase	ec:2.1.2.11	2	contig_14924, contig_44178	map00770	map00770_20140218140734.png
Pantothenate and CoA biosynthesis	44	hydantoinase	ec:3.5.2.2	2	contig_12547, contig_83204	map00770	map00770_20140218140734.png
beta-Alanine metabolism	84	decarboxylase	ec:4.1.1.9	3	contig_11902, contig_18663, contig_47910	map00410	map00410_20140218140740.png
beta-Alanine metabolism	84	dehydrogenase [NAD(P)+]	ec:1.2.1.5	9	contig_100179, contig_10871, contig_13079, contig_13135, contig_19594, contig_22852, contig_1915, contig_2018, contig_4106	map00410	map00410_20140218140740.png
beta-Alanine metabolism	84	dehydrogenase (NAD+)	ec:1.2.1.3	19	contig_100179, contig_10871, contig_11304, contig_11814, contig_13079, contig_19594, contig_33651, contig_5507, contig_5887, contig_6833, contig_830, contig_1879, contig_1915, contig_2018, contig_2954, contig_3902, contig_4096, contig_4097, contig_4106	map00410	map00410_20140218140740.png
beta-Alanine metabolism	84	hydratase	ec:4.2.1.17	18	contig_105835, contig_13317, contig_21323, contig_21677, contig_29078, contig_29228, contig_29532, contig_31343, contig_32543, contig_45385, contig_7699, contig_8746, contig_66254, contig_80168, contig_215, contig_1005, contig_3751, contig_4606	map00410	map00410_20140218140740.png
beta-Alanine metabolism	84	ec:3.5.1.6 beta-ureidopropionase	ec:3.5.1.6	2	contig_7498, contig_70090	map00410	map00410_20140218140740.png
beta-Alanine metabolism	84	dehydrogenase (NADP+)	ec:1.3.1.2	1	contig_550	map00410	map00410_20140218140740.png
beta-Alanine metabolism	84	decarboxylase	ec:4.1.1.15	7	contig_21930, contig_33653, contig_34228, contig_52803, contig_78415, contig_193, contig_3480	map00410	map00410_20140218140740.png
beta-Alanine metabolism	84	ligase	ec:6.3.2.1	1	contig_21156	map00410	map00410_20140218140740.png
beta-Alanine metabolism	84	oxidase	ec:1.4.3.21	24	contig_10655, contig_11606, contig_16083, contig_20384, contig_20530, contig_21905, contig_23684, contig_26963, contig_30938, contig_42781, contig_50221, contig_52842, contig_5833, contig_7427, contig_57062, contig_61211, contig_63322, contig_69826, contig_75722, contig_76345, contig_89241, contig_1589, contig_2307, contig_3137	map00410	map00410_20140218140740.png
beta-Alanine metabolism	84	hydrolase	ec:3.1.2.4	11	contig_13317, contig_21677, contig_29078, contig_29228, contig_32543, contig_45385, contig_7699, contig_7700, contig_66254, contig_216, contig_4606	map00410	map00410_20140218140740.png
beta-Alanine metabolism	84	synthase	ec:2.5.1.22	1	contig_4987	map00410	map00410_20140218140740.png
beta-Alanine metabolism	84	hydantoinase	ec:3.5.2.2	2	contig_12547, contig_83204	map00410	map00410_20140218140740.png
beta-Alanine metabolism	84	synthase	ec:2.5.1.16	3	contig_23766, contig_5333, contig_4987	map00410	map00410_20140218140740.png
Biosynthesis of unsaturated fatty acids	50	hydratase	ec:4.2.1.17	18	contig_105835, contig_13317, contig_21323, contig_21677, contig_29078, contig_29228, contig_29532, contig_31343, contig_32543, contig_45385, contig_7699, contig_8746, contig_66254, contig_80168, contig_215, contig_1005, contig_3751, contig_4606	map01040	map01040_20140218140746.png
Biosynthesis of unsaturated fatty acids	50	reductase (NADPH)	ec:1.3.1.38	3	contig_16132, contig_20143, contig_3433	map01040	map01040_20140218140746.png
Biosynthesis of unsaturated fatty acids	50	reductase	ec:1.1.1.100	10	contig_11106, contig_14480, contig_14531, contig_20612, contig_22897, contig_70425, contig_70655, contig_1800, contig_2105, contig_2423	map01040	map01040_20140218140746.png
Biosynthesis of unsaturated fatty acids	50	desaturase	ec:1.14.19.2	4	contig_15114, contig_16597, contig_23671, contig_54315	map01040	map01040_20140218140746.png
Biosynthesis of unsaturated fatty acids	50	9-desaturase	ec:1.14.19.1	3	contig_16597, contig_17350, contig_34227	map01040	map01040_20140218140746.png
Biosynthesis of unsaturated fatty acids	50	C-acyltransferase	ec:2.3.1.16	3	contig_8533, contig_92868, contig_1594	map01040	map01040_20140218140746.png
Biosynthesis of unsaturated fatty acids	50	oxidase	ec:1.3.3.6	9	contig_17286, contig_19476, contig_21507, contig_21964, contig_25442, contig_43132, contig_7552, contig_76, contig_2814	map01040	map01040_20140218140746.png
Biosynthesis of unsaturated fatty acids	50	hydrolase	ec:3.1.2.2	1	contig_5318	map01040	map01040_20140218140746.png
Glucosinolate biosynthesis	23	N-monooxygenase	ec:1.14.13.41	5	contig_13954, contig_13955, contig_22760, contig_28318, contig_37639	map00966	map00966_20140218140750.png
Glucosinolate biosynthesis	23	S-beta-glucosyltransferase	ec:2.4.1.195	3	contig_19077, contig_28844, contig_59464	map00966	map00966_20140218140750.png
Glucosinolate biosynthesis	23	transaminase	ec:2.6.1.42	13	contig_19563, contig_19657, contig_21620, contig_21622, contig_22147, contig_26390, contig_5556, contig_5641, contig_6865, contig_6866, contig_8452, contig_70170, contig_78239	map00966	map00966_20140218140750.png
Glucosinolate biosynthesis	23	sulfotransferase	ec:2.8.2.24	2	contig_87655, contig_3773	map00966	map00966_20140218140750.png
Glycolysis / Gluconeogenesis	210	kinase	ec:2.7.1.40	11	contig_10381, contig_20997, contig_25749, contig_28857, contig_31758, contig_7890, contig_617, contig_925, contig_1164, contig_2119, contig_2169	map00010	map00010_20140218140758.png
Glycolysis / Gluconeogenesis	210	phosphohexokinase	ec:2.7.1.11	11	contig_10495, contig_21247, contig_39110, contig_5550, contig_5949, contig_6895, contig_6978, contig_1247, contig_1315, contig_2831, contig_4932	map00010	map00010_20140218140758.png
Glycolysis / Gluconeogenesis	210	decarboxylase	ec:4.1.1.1	12	contig_10603, contig_11145, contig_15146, contig_21339, contig_27057, contig_29786, contig_9751, contig_9937, contig_64739, contig_64740, contig_77887, contig_1015	map00010	map00010_20140218140758.png
Glycolysis / Gluconeogenesis	210	dehydrogenase (NADP+)	ec:1.2.1.9	4	contig_72725, contig_77584, contig_388, contig_2384	map00010	map00010_20140218140758.png
Glycolysis / Gluconeogenesis	210	dehydrogenase [NAD(P)+]	ec:1.2.1.5	9	contig_100179, contig_10871, contig_13079, contig_13135, contig_19594, contig_22852, contig_1915, contig_2018, contig_4106	map00010	map00010_20140218140758.png
Glycolysis / Gluconeogenesis	210	dehydrogenase (NAD+)	ec:1.2.1.3	19	contig_100179, contig_10871, contig_11304, contig_11814, contig_13079, contig_19594, contig_33651, contig_5507, contig_5887, contig_6833, contig_830, contig_1879, contig_1915, contig_2018, contig_2954, contig_3902, contig_4096, contig_4097, contig_4106	map00010	map00010_20140218140758.png
Glycolysis / Gluconeogenesis	210	hydratase	ec:4.2.1.11	4	contig_16899, contig_8596, contig_953, contig_2697	map00010	map00010_20140218140758.png
Glycolysis / Gluconeogenesis	210	kinase	ec:2.7.2.3	8	contig_103519, contig_28501, contig_31081, contig_34886, contig_67984, contig_76813, contig_803, contig_1618	map00010	map00010_20140218140758.png
Glycolysis / Gluconeogenesis	210	dehydrogenase (acetyl-transferring)	ec:1.2.4.1	12	contig_5368, contig_5682, contig_6507, contig_6665, contig_7803, contig_9089, contig_9327, contig_9328, contig_74369, contig_950, contig_1797, contig_2444	map00010	map00010_20140218140758.png
Glycolysis / Gluconeogenesis	210	dehydrogenase	ec:1.1.1.27	1	contig_1156	map00010	map00010_20140218140758.png
Glycolysis / Gluconeogenesis	210	glucokinase (phosphorylating)	ec:2.7.1.2	7	contig_18756, contig_30313, contig_33514, contig_42815, contig_48988, contig_8532, contig_2662	map00010	map00010_20140218140758.png
Glycolysis / Gluconeogenesis	210	hexokinase type IV glucokinase	ec:2.7.1.1	2	contig_24471, contig_27932	map00010	map00010_20140218140758.png
Glycolysis / Gluconeogenesis	210	carboxykinase (ATP)	ec:4.1.1.49	5	contig_10534, contig_23022, contig_37036, contig_5736, contig_6466	map00010	map00010_20140218140758.png
Glycolysis / Gluconeogenesis	210	ligase	ec:6.2.1.1	9	contig_10201, contig_13209, contig_14589, contig_22163, contig_30499, contig_30500, contig_31208, contig_2091, contig_2695	map00010	map00010_20140218140758.png
Glycolysis / Gluconeogenesis	210	hexose diphosphatase	ec:3.1.3.11	12	contig_104914, contig_12706, contig_20238, contig_39944, contig_63195, contig_75580, contig_94317, contig_94764, contig_784, contig_2810, contig_2877, contig_3339	map00010	map00010_20140218140758.png
Glycolysis / Gluconeogenesis	210	acetyltransferase	ec:2.3.1.12	6	contig_10316, contig_12689, contig_16533, contig_5266, contig_8048, contig_3828	map00010	map00010_20140218140758.png
Glycolysis / Gluconeogenesis	210	1-epimerase	ec:5.1.3.3	15	contig_13619, contig_18564, contig_24935, contig_33148, contig_36283, contig_39100, contig_52647, contig_7336, contig_59105, contig_60121, contig_61097, contig_922, contig_1143, contig_4318, contig_4322	map00010	map00010_20140218140758.png
Glycolysis / Gluconeogenesis	210	dehydrogenase	ec:1.8.1.4	4	contig_73309, contig_90472, contig_2272, contig_3665	map00010	map00010_20140218140758.png
Glycolysis / Gluconeogenesis	210	dehydrogenase (NADP+)	ec:1.1.1.2	6	contig_13820, contig_13821, contig_24825, contig_58021, contig_70425, contig_81228	map00010	map00010_20140218140758.png
Glycolysis / Gluconeogenesis	210	dehydrogenase	ec:1.1.1.1	15	contig_104926, contig_11849, contig_17748, contig_25133, contig_44376, contig_9768, contig_63197, contig_67145, contig_73373, contig_80370, contig_882, contig_2761, contig_3525, contig_3973, contig_4828	map00010	map00010_20140218140758.png
Glycolysis / Gluconeogenesis	210	aldolase	ec:4.1.2.13	20	contig_17436, contig_21241, contig_28489, contig_32445, contig_52478, contig_52652, contig_6217, contig_65916, contig_70378, contig_74609, contig_80947, contig_489, contig_559, contig_785, contig_786, contig_1326, contig_1634, contig_2139, contig_2264, contig_3301	map00010	map00010_20140218140758.png
Glycolysis / Gluconeogenesis	210	(alpha-D-glucose-1,6-bisphosphate-dependent)	ec:5.4.2.2	5	contig_94106, contig_437, contig_438, contig_2405, contig_3062	map00010	map00010_20140218140758.png
Glycolysis / Gluconeogenesis	210	isomerase	ec:5.3.1.9	4	contig_34829, contig_75431, contig_399, contig_486	map00010	map00010_20140218140758.png
Glycolysis / Gluconeogenesis	210	isomerase	ec:5.3.1.1	5	contig_50006, contig_91519, contig_1119, contig_4937, contig_4938	map00010	map00010_20140218140758.png
Glycolysis / Gluconeogenesis	210	dehydrogenase (phosphorylating)	ec:1.2.1.12	12	contig_11612, contig_16870, contig_17616, contig_50001, contig_68050, contig_72951, contig_77295, contig_103, contig_388, contig_889, contig_1491, contig_2963	map00010	map00010_20140218140758.png
Betalain biosynthesis	10	decarboxylase	ec:4.1.1.28	5	contig_16050, contig_28753, contig_49440, contig_5790, contig_7328	map00965	map00965_20140218140800.png
Betalain biosynthesis	10	O-methyltransferase	ec:2.1.1.6	4	contig_20295, contig_20484, contig_8411, contig_88546	map00965	map00965_20140218140800.png
Betalain biosynthesis	10	monophenol monooxygenase	ec:1.14.18.1	1	contig_4667	map00965	map00965_20140218140800.png
Tropane, piperidine and pyridine alkaloid biosynthesis	68	transaminase	ec:2.6.1.9	1	contig_7428	map00960	map00960_20140218140804.png
Tropane, piperidine and pyridine alkaloid biosynthesis	68	reductase	ec:1.1.1.237	2	contig_46532, contig_1993	map00960	map00960_20140218140804.png
Tropane, piperidine and pyridine alkaloid biosynthesis	68	transaminase	ec:2.6.1.5	8	contig_12232, contig_20007, contig_28023, contig_36320, contig_47929, contig_5804, contig_6010, contig_2228	map00960	map00960_20140218140804.png
Tropane, piperidine and pyridine alkaloid biosynthesis	68	transaminase	ec:2.6.1.1	19	contig_12638, contig_16527, contig_17190, contig_22493, contig_25372, contig_25918, contig_28122, contig_32563, contig_40103, contig_40413, contig_6208, contig_6871, contig_9302, contig_59803, contig_1586, contig_1602, contig_1656, contig_2777, contig_4401	map00960	map00960_20140218140804.png
Tropane, piperidine and pyridine alkaloid biosynthesis	68	reductase I	ec:1.1.1.206	11	contig_104926, contig_10369, contig_30940, contig_35162, contig_36158, contig_39795, contig_8881, contig_1330, contig_2492, contig_3525, contig_4908	map00960	map00960_20140218140804.png
Tropane, piperidine and pyridine alkaloid biosynthesis	68	transaminase	ec:2.6.1.57	2	contig_1602, contig_4401	map00960	map00960_20140218140804.png
Tropane, piperidine and pyridine alkaloid biosynthesis	68	(6S)-dioxygenase	ec:1.14.11.11	1	contig_7021	map00960	map00960_20140218140804.png
Tropane, piperidine and pyridine alkaloid biosynthesis	68	N-methyltransferase	ec:2.1.1.53	2	contig_5333, contig_4987	map00960	map00960_20140218140804.png
Tropane, piperidine and pyridine alkaloid biosynthesis	68	oxidase	ec:1.4.3.21	24	contig_10655, contig_11606, contig_16083, contig_20384, contig_20530, contig_21905, contig_23684, contig_26963, contig_30938, contig_42781, contig_50221, contig_52842, contig_5833, contig_7427, contig_57062, contig_61211, contig_63322, contig_69826, contig_75722, contig_76345, contig_89241, contig_1589, contig_2307, contig_3137	map00960	map00960_20140218140804.png
Glycosphingolipid biosynthesis - ganglio series	52	alpha-2,3-sialyltransferase	ec:2.4.99.4	1	contig_11789	map00604	map00604_20140218140807.png
Glycosphingolipid biosynthesis - ganglio series	52	hexosaminidase	ec:3.2.1.52	7	contig_11684, contig_11685, contig_15791, contig_20910, contig_9272, contig_820, contig_1592	map00604	map00604_20140218140807.png
Glycosphingolipid biosynthesis - ganglio series	52	lactase (ambiguous)	ec:3.2.1.23	44	contig_10098, contig_10720, contig_10721, contig_11447, contig_20589, contig_20590, contig_22879, contig_23705, contig_23846, contig_24307, contig_25397, contig_25417, contig_28458, contig_28459, contig_28736, contig_31704, contig_38963, contig_45484, contig_5457, contig_5759, contig_6437, contig_7357, contig_7456, contig_7574, contig_9355, contig_9636, contig_56697, contig_57333, contig_63722, c…	map00604	map00604_20140218140807.png
Glycosphingolipid biosynthesis - globo series	34	4-alpha-galactosyltransferase	ec:2.4.1.228	2	contig_70448, contig_78764	map00603	map00603_20140218140810.png
Glycosphingolipid biosynthesis - globo series	34	2-alpha-L-fucosyltransferase	ec:2.4.1.69	8	contig_10543, contig_10544, contig_13286, contig_15096, contig_16355, contig_44043, contig_60409, contig_79156	map00603	map00603_20140218140810.png
Glycosphingolipid biosynthesis - globo series	34	alpha-2,3-sialyltransferase	ec:2.4.99.4	1	contig_11789	map00603	map00603_20140218140810.png
Glycosphingolipid biosynthesis - globo series	34	hexosaminidase	ec:3.2.1.52	7	contig_11684, contig_11685, contig_15791, contig_20910, contig_9272, contig_820, contig_1592	map00603	map00603_20140218140810.png
Glycosphingolipid biosynthesis - globo series	34	melibiase	ec:3.2.1.22	16	contig_10378, contig_11236, contig_14178, contig_15456, contig_17155, contig_19429, contig_21065, contig_34723, contig_35653, contig_38934, contig_50460, contig_6670, contig_61315, contig_79969, contig_4001, contig_4002	map00603	map00603_20140218140810.png
Glycosphingolipid biosynthesis - lacto and neolacto series	10	2-alpha-L-fucosyltransferase	ec:2.4.1.69	8	contig_10543, contig_10544, contig_13286, contig_15096, contig_16355, contig_44043, contig_60409, contig_79156	map00601	map00601_20140218140813.png
Glycosphingolipid biosynthesis - lacto and neolacto series	10	4-alpha-L-fucosyltransferase	ec:2.4.1.65	1	contig_27220	map00601	map00601_20140218140813.png
Glycosphingolipid biosynthesis - lacto and neolacto series	10	alpha-2,3-sialyltransferase	ec:2.4.99.4	1	contig_11789	map00601	map00601_20140218140813.png
Sphingolipid metabolism	107	glucosyltransferase	ec:2.4.1.80	3	contig_13133, contig_13684, contig_20131	map00600	map00600_20140218140818.png
Sphingolipid metabolism	107	acylsphingosine deacylase	ec:3.5.1.23	2	contig_17531, contig_46391	map00600	map00600_20140218140818.png
Sphingolipid metabolism	107	phosphatase	ec:3.1.3.4	7	contig_26826, contig_35005, contig_38842, contig_40102, contig_9586, contig_61206, contig_4708	map00600	map00600_20140218140818.png
Sphingolipid metabolism	107	reductase	ec:1.1.1.102	2	contig_26008, contig_26114	map00600	map00600_20140218140818.png
Sphingolipid metabolism	107	psychosine hydrolase	ec:3.2.1.45	11	contig_17205, contig_22194, contig_37187, contig_37688, contig_38195, contig_39614, contig_5951, contig_69933, contig_971, contig_973, contig_1250	map00600	map00600_20140218140818.png
Sphingolipid metabolism	107	lactase (ambiguous)	ec:3.2.1.23	44	contig_10098, contig_10720, contig_10721, contig_11447, contig_20589, contig_20590, contig_22879, contig_23705, contig_23846, contig_24307, contig_25397, contig_25417, contig_28458, contig_28459, contig_28736, contig_31704, contig_38963, contig_45484, contig_5457, contig_5759, contig_6437, contig_7357, contig_7456, contig_7574, contig_9355, contig_9636, contig_56697, contig_57333, contig_63722, c…	map00600	map00600_20140218140818.png
Sphingolipid metabolism	107	melibiase	ec:3.2.1.22	16	contig_10378, contig_11236, contig_14178, contig_15456, contig_17155, contig_19429, contig_21065, contig_34723, contig_35653, contig_38934, contig_50460, contig_6670, contig_61315, contig_79969, contig_4001, contig_4002	map00600	map00600_20140218140818.png
Sphingolipid metabolism	107	C-palmitoyltransferase	ec:2.3.1.50	3	contig_18047, contig_5778, contig_2670	map00600	map00600_20140218140818.png
Sphingolipid metabolism	107	kinase	ec:2.7.1.138	3	contig_10231, contig_36684, contig_6298	map00600	map00600_20140218140818.png
Sphingolipid metabolism	107	N-acyltransferase	ec:2.3.1.24	4	contig_12245, contig_22629, contig_38154, contig_42755	map00600	map00600_20140218140818.png
Sphingolipid metabolism	107	aldolase	ec:4.1.2.27	3	contig_11210, contig_21903, contig_7075	map00600	map00600_20140218140818.png
Sphingolipid metabolism	107	phosphodiesterase	ec:3.1.4.12	8	contig_10273, contig_10703, contig_11669, contig_21108, contig_40521, contig_7055, contig_874, contig_2466	map00600	map00600_20140218140818.png
Sphingolipid metabolism	107	kinase	ec:2.7.1.91	1	contig_17789	map00600	map00600_20140218140818.png
Nicotinate and nicotinamide metabolism	46	kinase	ec:2.7.1.23	15	contig_104690, contig_10231, contig_20232, contig_28402, contig_30204, contig_36684, contig_6298, contig_7298, contig_8783, contig_58287, contig_60310, contig_253, contig_4483, contig_4485, contig_4486	map00760	map00760_20140218140824.png
Nicotinate and nicotinamide metabolism	46	nucleosidase	ec:3.2.2.3	1	contig_16729	map00760	map00760_20140218140824.png
Nicotinate and nicotinamide metabolism	46	nicotinamide deaminase	ec:3.5.1.19	3	contig_34265, contig_45380, contig_5915	map00760	map00760_20140218140824.png
Nicotinate and nicotinamide metabolism	46	uridine 5'-nucleotidase	ec:3.1.3.5	9	contig_18309, contig_20789, contig_24196, contig_7386, contig_9696, contig_91594, contig_1073, contig_4709, contig_4899	map00760	map00760_20140218140824.png
Nicotinate and nicotinamide metabolism	46	oxidase	ec:1.2.3.1	3	contig_15255, contig_50083, contig_6860	map00760	map00760_20140218140824.png
Nicotinate and nicotinamide metabolism	46	adenylyltransferase	ec:2.7.7.1	1	contig_2106	map00760	map00760_20140218140824.png
Nicotinate and nicotinamide metabolism	46	diphosphorylase (carboxylating)	ec:2.4.2.19	3	contig_19155, contig_21599, contig_23437	map00760	map00760_20140218140824.png
Nicotinate and nicotinamide metabolism	46	synthase (glutamine-hydrolysing)	ec:6.3.5.1	1	contig_14437	map00760	map00760_20140218140824.png
Nicotinate and nicotinamide metabolism	46	oxidase	ec:1.4.3.16	1	contig_26253	map00760	map00760_20140218140824.png
Nicotinate and nicotinamide metabolism	46	adenylyltransferase	ec:2.7.7.18	1	contig_2106	map00760	map00760_20140218140824.png
Nicotinate and nicotinamide metabolism	46	diphosphatase	ec:3.6.1.22	9	contig_10752, contig_11560, contig_14762, contig_37495, contig_39023, contig_41962, contig_52132, contig_53481, contig_1083	map00760	map00760_20140218140824.png
mTOR signaling pathway	28	protein kinase	ec:2.7.11.24	27	contig_10100, contig_12726, contig_12837, contig_15810, contig_18730, contig_20030, contig_21330, contig_21465, contig_23974, contig_25513, contig_26442, contig_27645, contig_28503, contig_30062, contig_31992, contig_35500, contig_36336, contig_37306, contig_41159, contig_48275, contig_5175, contig_6551, contig_8711, contig_82590, contig_745, contig_1381, contig_1620	map04150	map04150_20140218140827.png
mTOR signaling pathway	28	protein kinase	ec:2.7.11.11	1	contig_13856	map04150	map04150_20140218140827.png
Ether lipid metabolism	36	A2	ec:3.1.1.4	5	contig_11045, contig_18835, contig_20090, contig_23657, contig_4267	map00565	map00565_20140218140831.png
Ether lipid metabolism	36	D	ec:3.1.4.4	18	contig_11126, contig_12102, contig_15175, contig_15961, contig_19357, contig_27276, contig_30934, contig_52178, contig_54432, contig_6214, contig_6268, contig_58966, contig_60035, contig_84340, contig_92443, contig_722, contig_4548, contig_4549	map00565	map00565_20140218140831.png
Ether lipid metabolism	36	C	ec:3.1.4.3	5	contig_104327, contig_25006, contig_27733, contig_62404, contig_69352	map00565	map00565_20140218140831.png
Ether lipid metabolism	36	cholinephosphotransferase	ec:2.7.8.2	1	contig_2727	map00565	map00565_20140218140831.png
Ether lipid metabolism	36	phosphatase	ec:3.1.3.4	7	contig_26826, contig_35005, contig_38842, contig_40102, contig_9586, contig_61206, contig_4708	map00565	map00565_20140218140831.png
Benzoxazinoid biosynthesis	1	lyase	ec:4.1.2.8	1	contig_4071	map00402	map00402_20140218140833.png
Glycerophospholipid metabolism	156	kinase	ec:2.7.1.32	5	contig_14143, contig_14144, contig_14145, contig_43836, contig_1265	map00564	map00564_20140218140841.png
Glycerophospholipid metabolism	156	A1	ec:3.1.1.32	11	contig_15417, contig_16961, contig_19738, contig_21631, contig_53499, contig_7790, contig_66275, contig_72010, contig_76395, contig_92411, contig_4917	map00564	map00564_20140218140841.png
Glycerophospholipid metabolism	156	lecithinase B	ec:3.1.1.5	2	contig_43301, contig_7894	map00564	map00564_20140218140841.png
Glycerophospholipid metabolism	156	A2	ec:3.1.1.4	5	contig_11045, contig_18835, contig_20090, contig_23657, contig_4267	map00564	map00564_20140218140841.png
Glycerophospholipid metabolism	156	3-phosphatidyltransferase	ec:2.7.8.11	1	contig_6541	map00564	map00564_20140218140841.png
Glycerophospholipid metabolism	156	D	ec:3.1.4.4	18	contig_11126, contig_12102, contig_15175, contig_15961, contig_19357, contig_27276, contig_30934, contig_52178, contig_54432, contig_6214, contig_6268, contig_58966, contig_60035, contig_84340, contig_92443, contig_722, contig_4548, contig_4549	map00564	map00564_20140218140841.png
Glycerophospholipid metabolism	156	C	ec:3.1.4.3	5	contig_104327, contig_25006, contig_27733, contig_62404, contig_69352	map00564	map00564_20140218140841.png
Glycerophospholipid metabolism	156	phosphodiesterase	ec:3.1.4.2	1	contig_12023	map00564	map00564_20140218140841.png
Glycerophospholipid metabolism	156	N-methyltransferase	ec:2.1.1.103	3	contig_6898, contig_7637, contig_4357	map00564	map00564_20140218140841.png
Glycerophospholipid metabolism	156	O-phosphatidyltransferase	ec:2.7.8.8	1	contig_11735	map00564	map00564_20140218140841.png
Glycerophospholipid metabolism	156	3-phosphatidyltransferase	ec:2.7.8.5	2	contig_18098, contig_4110	map00564	map00564_20140218140841.png
Glycerophospholipid metabolism	156	cholinephosphotransferase	ec:2.7.8.2	1	contig_2727	map00564	map00564_20140218140841.png
Glycerophospholipid metabolism	156	dehydrogenase [NAD(P)+]	ec:1.1.1.94	7	contig_13094, contig_17592, contig_17593, contig_17917, contig_20332, contig_36673, contig_41215	map00564	map00564_20140218140841.png
Glycerophospholipid metabolism	156	phosphatase	ec:3.1.3.4	7	contig_26826, contig_35005, contig_38842, contig_40102, contig_9586, contig_61206, contig_4708	map00564	map00564_20140218140841.png
Glycerophospholipid metabolism	156	decarboxylase	ec:4.1.1.65	7	contig_13801, contig_23768, contig_26623, contig_29213, contig_32321, contig_5489, contig_9583	map00564	map00564_20140218140841.png
Glycerophospholipid metabolism	156	N-methyltransferase	ec:2.1.1.71	2	contig_20768, contig_81645	map00564	map00564_20140218140841.png
Glycerophospholipid metabolism	156	dehydrogenase	ec:1.1.5.3	3	contig_12981, contig_39752, contig_8262	map00564	map00564_20140218140841.png
Glycerophospholipid metabolism	156	O-acyltransferase	ec:2.3.1.51	10	contig_17598, contig_18987, contig_20468, contig_28010, contig_35921, contig_7347, contig_8401, contig_74747, contig_520, contig_1374	map00564	map00564_20140218140841.png
Glycerophospholipid metabolism	156	O-acyltransferase	ec:2.3.1.43	10	contig_10384, contig_14373, contig_17498, contig_18236, contig_27313, contig_30298, contig_36062, contig_6251, contig_9876, contig_434	map00564	map00564_20140218140841.png
Glycerophospholipid metabolism	156	kinase (ATP)	ec:2.7.1.107	19	contig_104690, contig_105436, contig_10231, contig_15183, contig_17789, contig_18884, contig_28402, contig_30077, contig_30204, contig_36684, contig_6298, contig_7298, contig_9015, contig_9737, contig_58287, contig_81196, contig_4483, contig_4485, contig_4486	map00564	map00564_20140218140841.png
Glycerophospholipid metabolism	156	1-O-acyltransferase	ec:2.3.1.15	12	contig_24960, contig_35921, contig_48202, contig_6100, contig_7347, contig_63060, contig_72700, contig_520, contig_909, contig_910, contig_911, contig_912	map00564	map00564_20140218140841.png
Glycerophospholipid metabolism	156	dehydrogenase (NAD+)	ec:1.1.1.8	9	contig_13094, contig_17592, contig_17593, contig_17917, contig_20332, contig_21004, contig_36673, contig_41215, contig_46951	map00564	map00564_20140218140841.png
Glycerophospholipid metabolism	156	cytidylyltransferase	ec:2.7.7.41	8	contig_10233, contig_12682, contig_12914, contig_19947, contig_29747, contig_6035, contig_9753, contig_2676	map00564	map00564_20140218140841.png
Glycerophospholipid metabolism	156	cytidylyltransferase	ec:2.7.7.15	4	contig_10153, contig_17037, contig_19436, contig_82684	map00564	map00564_20140218140841.png
Glycerophospholipid metabolism	156	cytidylyltransferase	ec:2.7.7.14	2	contig_105884, contig_4823	map00564	map00564_20140218140841.png
Glycerophospholipid metabolism	156	phosphodiesterase	ec:3.1.4.46	10	contig_12023, contig_15383, contig_29418, contig_8565, contig_9897, contig_57051, contig_87895, contig_89037, contig_4564, contig_4565	map00564	map00564_20140218140841.png
Glycerophospholipid metabolism	156	oxidase	ec:1.1.3.21	2	contig_12981, contig_8262	map00564	map00564_20140218140841.png
Glycerophospholipid metabolism	156	kinase	ec:2.7.1.82	4	contig_14145, contig_24507, contig_27426, contig_1265	map00564	map00564_20140218140841.png
Novobiocin biosynthesis	30	transaminase	ec:2.6.1.9	1	contig_7428	map00401	map00401_20140218140845.png
Novobiocin biosynthesis	30	transaminase	ec:2.6.1.5	8	contig_12232, contig_20007, contig_28023, contig_36320, contig_47929, contig_5804, contig_6010, contig_2228	map00401	map00401_20140218140845.png
Novobiocin biosynthesis	30	transaminase	ec:2.6.1.1	19	contig_12638, contig_16527, contig_17190, contig_22493, contig_25372, contig_25918, contig_28122, contig_32563, contig_40103, contig_40413, contig_6208, contig_6871, contig_9302, contig_59803, contig_1586, contig_1602, contig_1656, contig_2777, contig_4401	map00401	map00401_20140218140845.png
Novobiocin biosynthesis	30	transaminase	ec:2.6.1.57	2	contig_1602, contig_4401	map00401	map00401_20140218140845.png
Novobiocin biosynthesis	30	dehydrogenase	ec:1.3.1.12	2	contig_7194, contig_29	map00401	map00401_20140218140845.png
Glycosylphosphatidylinositol(GPI)-anchor biosynthesis	7	deacetylase	ec:3.5.1.89	1	contig_34266	map00563	map00563_20140218140847.png
Glycosylphosphatidylinositol(GPI)-anchor biosynthesis	7	N-acetylglucosaminyltransferase	ec:2.4.1.198	6	contig_10540, contig_12058, contig_35400, contig_6970, contig_7856, contig_8930	map00563	map00563_20140218140847.png
Phenylalanine, tyrosine and tryptophan biosynthesis	89	oxidase	ec:1.4.3.2	2	contig_20384, contig_42781	map00400	map00400_20140218140912.png
Phenylalanine, tyrosine and tryptophan biosynthesis	89	dehydratase	ec:4.2.1.91	10	contig_15677, contig_24192, contig_28139, contig_28140, contig_28664, contig_35326, contig_35327, contig_8273, contig_9014, contig_3812	map00400	map00400_20140218140912.png
Phenylalanine, tyrosine and tryptophan biosynthesis	89	dehydratase	ec:4.2.1.51	9	contig_15677, contig_24192, contig_28139, contig_28140, contig_35326, contig_35327, contig_8273, contig_9014, contig_3812	map00400	map00400_20140218140912.png
Phenylalanine, tyrosine and tryptophan biosynthesis	89	synthase	ec:4.2.1.20	4	contig_18106, contig_26529, contig_4071, contig_4473	map00400	map00400_20140218140912.png
Phenylalanine, tyrosine and tryptophan biosynthesis	89	dehydratase	ec:4.2.1.10	9	contig_11221, contig_15622, contig_36667, contig_37554, contig_39210, contig_40267, contig_54063, contig_6082, contig_3554	map00400	map00400_20140218140912.png
Phenylalanine, tyrosine and tryptophan biosynthesis	89	synthase	ec:4.1.3.27	8	contig_16600, contig_20038, contig_22053, contig_37016, contig_94326, contig_2819, contig_3791, contig_3792	map00400	map00400_20140218140912.png
Phenylalanine, tyrosine and tryptophan biosynthesis	89	transaminase	ec:2.6.1.9	1	contig_7428	map00400	map00400_20140218140912.png
Phenylalanine, tyrosine and tryptophan biosynthesis	89	transaminase	ec:2.6.1.5	8	contig_12232, contig_20007, contig_28023, contig_36320, contig_47929, contig_5804, contig_6010, contig_2228	map00400	map00400_20140218140912.png
Phenylalanine, tyrosine and tryptophan biosynthesis	89	transaminase	ec:2.6.1.1	19	contig_12638, contig_16527, contig_17190, contig_22493, contig_25372, contig_25918, contig_28122, contig_32563, contig_40103, contig_40413, contig_6208, contig_6871, contig_9302, contig_59803, contig_1586, contig_1602, contig_1656, contig_2777, contig_4401	map00400	map00400_20140218140912.png
Phenylalanine, tyrosine and tryptophan biosynthesis	89	dehydrogenase	ec:1.1.1.25	9	contig_11221, contig_15622, contig_36667, contig_37554, contig_39210, contig_40267, contig_54063, contig_6082, contig_3554	map00400	map00400_20140218140912.png
Phenylalanine, tyrosine and tryptophan biosynthesis	89	aminotransferase	ec:2.6.1.79	2	contig_17190, contig_1656	map00400	map00400_20140218140912.png
Phenylalanine, tyrosine and tryptophan biosynthesis	89	aminotransferase	ec:2.6.1.78	2	contig_17190, contig_1656	map00400	map00400_20140218140912.png
Phenylalanine, tyrosine and tryptophan biosynthesis	89	transaminase	ec:2.6.1.57	2	contig_1602, contig_4401	map00400	map00400_20140218140912.png
Phenylalanine, tyrosine and tryptophan biosynthesis	89	synthase	ec:4.1.1.48	1	contig_483	map00400	map00400_20140218140912.png
Phenylalanine, tyrosine and tryptophan biosynthesis	89	dehydrogenase (NADP+)	ec:1.3.1.13	2	contig_7194, contig_29	map00400	map00400_20140218140912.png
Phenylalanine, tyrosine and tryptophan biosynthesis	89	dehydrogenase	ec:1.3.1.12	2	contig_7194, contig_29	map00400	map00400_20140218140912.png
Phenylalanine, tyrosine and tryptophan biosynthesis	89	phosphoribosyltransferase	ec:2.4.2.18	6	contig_104080, contig_16676, contig_23734, contig_32075, contig_32124, contig_6671	map00400	map00400_20140218140912.png
Phenylalanine, tyrosine and tryptophan biosynthesis	89	synthase	ec:4.2.3.5	6	contig_21374, contig_25861, contig_48796, contig_53676, contig_57407, contig_897	map00400	map00400_20140218140912.png
Phenylalanine, tyrosine and tryptophan biosynthesis	89	synthase	ec:4.2.3.4	2	contig_2799, contig_3969	map00400	map00400_20140218140912.png
Phenylalanine, tyrosine and tryptophan biosynthesis	89	mutase	ec:5.4.99.5	1	contig_24153	map00400	map00400_20140218140912.png
Phenylalanine, tyrosine and tryptophan biosynthesis	89	synthase	ec:2.5.1.54	3	contig_1120, contig_1200, contig_1361	map00400	map00400_20140218140912.png
Phenylalanine, tyrosine and tryptophan biosynthesis	89	1-carboxyvinyltransferase	ec:2.5.1.19	1	contig_1328	map00400	map00400_20140218140912.png
Phenylalanine, tyrosine and tryptophan biosynthesis	89	kinase	ec:2.7.1.71	6	contig_12011, contig_15459, contig_17561, contig_25078, contig_31936, contig_2094	map00400	map00400_20140218140912.png
Inositol phosphate metabolism	101	3-phosphatidyltransferase	ec:2.7.8.11	1	contig_6541	map00562	map00562_20140218140920.png
Inositol phosphate metabolism	101	C	ec:3.1.4.3	5	contig_104327, contig_25006, contig_27733, contig_62404, contig_69352	map00562	map00562_20140218140920.png
Inositol phosphate metabolism	101	2-dehydrogenase	ec:1.1.1.18	1	contig_22798	map00562	map00562_20140218140920.png
Inositol phosphate metabolism	101	oxygenase	ec:1.13.99.1	2	contig_13023, contig_3382	map00562	map00562_20140218140920.png
Inositol phosphate metabolism	101	synthase	ec:5.5.1.4	4	contig_32099, contig_47476, contig_697, contig_1454	map00562	map00562_20140218140920.png
Inositol phosphate metabolism	101	3-phosphatase	ec:3.1.3.67	1	contig_4301	map00562	map00562_20140218140920.png
Inositol phosphate metabolism	101	inositol-1,3-bisphosphate 3-phosphatase	ec:3.1.3.64	2	contig_10635, contig_14978	map00562	map00562_20140218140920.png
Inositol phosphate metabolism	101	1-phosphatase	ec:3.1.3.57	5	contig_11506, contig_18347, contig_6934, contig_69092, contig_66	map00562	map00562_20140218140920.png
Inositol phosphate metabolism	101	5-phosphatase	ec:3.1.3.56	8	contig_10370, contig_24297, contig_24478, contig_31519, contig_6936, contig_6937, contig_8252, contig_78776	map00562	map00562_20140218140920.png
Inositol phosphate metabolism	101	5-phosphatase	ec:3.1.3.36	16	contig_105871, contig_11589, contig_12915, contig_14651, contig_16142, contig_17406, contig_19026, contig_19755, contig_33379, contig_35344, contig_5422, contig_7934, contig_8419, contig_73202, contig_80673, contig_1245	map00562	map00562_20140218140920.png
Inositol phosphate metabolism	101	6-phytase (name based on 1L-numbering system and not 1D-numbering)	ec:3.1.3.26	1	contig_34744	map00562	map00562_20140218140920.png
Inositol phosphate metabolism	101	phosphatase	ec:3.1.3.25	6	contig_11806, contig_22771, contig_38680, contig_6128, contig_4111, contig_4112	map00562	map00562_20140218140920.png
Inositol phosphate metabolism	101	2-kinase	ec:2.7.1.158	2	contig_16139, contig_37171	map00562	map00562_20140218140920.png
Inositol phosphate metabolism	101	multikinase	ec:2.7.1.151	3	contig_17148, contig_5445, contig_9471	map00562	map00562_20140218140920.png
Inositol phosphate metabolism	101	5-kinase	ec:2.7.1.150	4	contig_16564, contig_18042, contig_25240, contig_6334	map00562	map00562_20140218140920.png
Inositol phosphate metabolism	101	3-kinase	ec:2.7.1.137	4	contig_15827, contig_3384, contig_4782, contig_4783	map00562	map00562_20140218140920.png
Inositol phosphate metabolism	101	1-kinase	ec:2.7.1.134	10	contig_19949, contig_20761, contig_32410, contig_36099, contig_41244, contig_41245, contig_7577, contig_8754, contig_4799, contig_4874	map00562	map00562_20140218140920.png
Inositol phosphate metabolism	101	3-kinase	ec:2.7.1.127	3	contig_17148, contig_5445, contig_9471	map00562	map00562_20140218140920.png
Inositol phosphate metabolism	101	isomerase	ec:5.3.1.1	5	contig_50006, contig_91519, contig_1119, contig_4937, contig_4938	map00562	map00562_20140218140920.png
Inositol phosphate metabolism	101	phospholipase C	ec:3.1.4.11	11	contig_104327, contig_13558, contig_13559, contig_14216, contig_32934, contig_32935, contig_33361, contig_69352, contig_1203, contig_1204, contig_3885	map00562	map00562_20140218140920.png
Inositol phosphate metabolism	101	5-kinase	ec:2.7.1.68	11	contig_12236, contig_13862, contig_16564, contig_18042, contig_21204, contig_22681, contig_24517, contig_36131, contig_6334, contig_1733, contig_1780	map00562	map00562_20140218140920.png
Inositol phosphate metabolism	101	4-kinase	ec:2.7.1.67	4	contig_5670, contig_9088, contig_1134, contig_2420	map00562	map00562_20140218140920.png
Glycerolipid metabolism	187	3-kinase	ec:2.7.1.31	3	contig_5258, contig_93543, contig_1339	map00561	map00561_20140218140927.png
Glycerolipid metabolism	187	kinase	ec:2.7.1.30	2	contig_13986, contig_3847	map00561	map00561_20140218140927.png
Glycerolipid metabolism	187	kinase	ec:2.7.1.29	3	contig_26595, contig_31235, contig_65416	map00561	map00561_20140218140927.png
Glycerolipid metabolism	187	galactolipid lipase	ec:3.1.1.26	13	contig_10701, contig_10794, contig_13108, contig_16961, contig_18950, contig_21631, contig_23657, contig_34082, contig_8885, contig_72010, contig_76395, contig_92411, contig_4917	map00561	map00561_20140218140927.png
Glycerolipid metabolism	187	lipase	ec:3.1.1.23	9	contig_13589, contig_27312, contig_53499, contig_6465, contig_7720, contig_7981, contig_7989, contig_58406, contig_66275	map00561	map00561_20140218140927.png
Glycerolipid metabolism	187	lipase	ec:3.1.1.3	44	contig_10701, contig_11813, contig_13108, contig_15679, contig_15865, contig_16961, contig_17130, contig_17223, contig_18673, contig_18674, contig_18950, contig_21101, contig_21631, contig_21691, contig_22647, contig_25770, contig_26944, contig_27576, contig_28201, contig_28442, contig_31823, contig_33322, contig_33472, contig_33609, contig_33953, contig_33982, contig_35352, contig_36106, contig_…	map00561	map00561_20140218140927.png
Glycerolipid metabolism	187	dehydrogenase (NAD+)	ec:1.2.1.3	19	contig_100179, contig_10871, contig_11304, contig_11814, contig_13079, contig_19594, contig_33651, contig_5507, contig_5887, contig_6833, contig_830, contig_1879, contig_1915, contig_2018, contig_2954, contig_3902, contig_4096, contig_4097, contig_4106	map00561	map00561_20140218140927.png
Glycerolipid metabolism	187	synthase	ec:2.4.1.241	3	contig_13050, contig_31776, contig_5353	map00561	map00561_20140218140927.png
Glycerolipid metabolism	187	acyltransferase	ec:2.3.1.158	5	contig_17498, contig_18236, contig_30298, contig_6251, contig_6350	map00561	map00561_20140218140927.png
Glycerolipid metabolism	187	synthase	ec:2.4.1.46	4	contig_16331, contig_24671, contig_50129, contig_4061	map00561	map00561_20140218140927.png
Glycerolipid metabolism	187	dehydrogenase (NADP+)	ec:1.1.1.72	1	contig_94429	map00561	map00561_20140218140927.png
Glycerolipid metabolism	187	reductase	ec:1.1.1.21	9	contig_23829, contig_45214, contig_58252, contig_83971, contig_92653, contig_93315, contig_668, contig_733, contig_3928	map00561	map00561_20140218140927.png
Glycerolipid metabolism	187	galactosyltransferase	ec:2.4.1.184	1	contig_5353	map00561	map00561_20140218140927.png
Glycerolipid metabolism	187	phosphatase	ec:3.1.3.4	7	contig_26826, contig_35005, contig_38842, contig_40102, contig_9586, contig_61206, contig_4708	map00561	map00561_20140218140927.png
Glycerolipid metabolism	187	melibiase	ec:3.2.1.22	16	contig_10378, contig_11236, contig_14178, contig_15456, contig_17155, contig_19429, contig_21065, contig_34723, contig_35653, contig_38934, contig_50460, contig_6670, contig_61315, contig_79969, contig_4001, contig_4002	map00561	map00561_20140218140927.png
Glycerolipid metabolism	187	synthase	ec:3.13.1.1	3	contig_102442, contig_8905, contig_71390	map00561	map00561_20140218140927.png
Glycerolipid metabolism	187	O-acyltransferase	ec:2.3.1.51	10	contig_17598, contig_18987, contig_20468, contig_28010, contig_35921, contig_7347, contig_8401, contig_74747, contig_520, contig_1374	map00561	map00561_20140218140927.png
Glycerolipid metabolism	187	O-acyltransferase	ec:2.3.1.22	1	contig_7894	map00561	map00561_20140218140927.png
Glycerolipid metabolism	187	O-acyltransferase	ec:2.3.1.20	12	contig_14949, contig_21665, contig_24565, contig_34789, contig_34790, contig_42998, contig_5104, contig_8422, contig_9655, contig_68547, contig_2414, contig_2991	map00561	map00561_20140218140927.png
Glycerolipid metabolism	187	kinase (ATP)	ec:2.7.1.107	19	contig_104690, contig_105436, contig_10231, contig_15183, contig_17789, contig_18884, contig_28402, contig_30077, contig_30204, contig_36684, contig_6298, contig_7298, contig_9015, contig_9737, contig_58287, contig_81196, contig_4483, contig_4485, contig_4486	map00561	map00561_20140218140927.png
Glycerolipid metabolism	187	1-O-acyltransferase	ec:2.3.1.15	12	contig_24960, contig_35921, contig_48202, contig_6100, contig_7347, contig_63060, contig_72700, contig_520, contig_909, contig_910, contig_911, contig_912	map00561	map00561_20140218140927.png
Glycerolipid metabolism	187	dehydrogenase (NADP+)	ec:1.1.1.2	6	contig_13820, contig_13821, contig_24825, contig_58021, contig_70425, contig_81228	map00561	map00561_20140218140927.png
Fluorobenzoate degradation	3	maleylacetate enol-lactonase	ec:3.1.1.45	2	contig_301, contig_471	map00364	map00364_20140218140930.png
Fluorobenzoate degradation	3	cycloisomerase	ec:5.5.1.1	1	contig_9040	map00364	map00364_20140218140930.png
Benzoate degradation	27	ligase	ec:6.2.1.25	1	contig_2667	map00362	map00362_20140218140935.png
Benzoate degradation	27	hydratase	ec:4.2.1.17	18	contig_105835, contig_13317, contig_21323, contig_21677, contig_29078, contig_29228, contig_29532, contig_31343, contig_32543, contig_45385, contig_7699, contig_8746, contig_66254, contig_80168, contig_215, contig_1005, contig_3751, contig_4606	map00362	map00362_20140218140935.png
Benzoate degradation	27	C-acetyltransferase	ec:2.3.1.9	3	contig_28540, contig_7678, contig_3693	map00362	map00362_20140218140935.png
Benzoate degradation	27	cycloisomerase	ec:5.5.1.1	1	contig_9040	map00362	map00362_20140218140935.png
Benzoate degradation	27	dehydrogenase	ec:1.1.1.157	1	contig_14989	map00362	map00362_20140218140935.png
Benzoate degradation	27	C-acyltransferase	ec:2.3.1.16	3	contig_8533, contig_92868, contig_1594	map00362	map00362_20140218140935.png
Chlorocyclohexane and chlorobenzene degradation	9	dehalogenase	ec:3.8.1.5	5	contig_17640, contig_5984, contig_7200, contig_7203, contig_7592	map00361	map00361_20140218140940.png
Chlorocyclohexane and chlorobenzene degradation	9	maleylacetate enol-lactonase	ec:3.1.1.45	2	contig_301, contig_471	map00361	map00361_20140218140940.png
Chlorocyclohexane and chlorobenzene degradation	9	cycloisomerase	ec:5.5.1.1	1	contig_9040	map00361	map00361_20140218140940.png
Chlorocyclohexane and chlorobenzene degradation	9	reductase	ec:1.6.5.7	1	contig_11823	map00361	map00361_20140218140940.png
Phenylalanine metabolism	316	oxidase	ec:1.4.3.2	2	contig_20384, contig_42781	map00360	map00360_20140218140947.png
Phenylalanine metabolism	316	racemase (ATP-hydrolysing)	ec:5.1.1.11	2	contig_14316, contig_14317	map00360	map00360_20140218140947.png
Phenylalanine metabolism	316	dehydrogenase [NAD(P)+]	ec:1.2.1.5	9	contig_100179, contig_10871, contig_13079, contig_13135, contig_19594, contig_22852, contig_1915, contig_2018, contig_4106	map00360	map00360_20140218140947.png
Phenylalanine metabolism	316	dehydrogenase	ec:1.4.99.1	2	contig_10760, contig_2947	map00360	map00360_20140218140947.png
Phenylalanine metabolism	316	ligase	ec:6.2.1.12	22	contig_10479, contig_13406, contig_13495, contig_13499, contig_15190, contig_17415, contig_25297, contig_28759, contig_39756, contig_39975, contig_40719, contig_43925, contig_49291, contig_53614, contig_54902, contig_8521, contig_8699, contig_8894, contig_56554, contig_75527, contig_1477, contig_4014	map00360	map00360_20140218140947.png
Phenylalanine metabolism	316	4-monooxygenase	ec:1.14.13.11	6	contig_40594, contig_53767, contig_6611, contig_6612, contig_8165, contig_63185	map00360	map00360_20140218140947.png
Phenylalanine metabolism	316	hydratase	ec:4.2.1.17	18	contig_105835, contig_13317, contig_21323, contig_21677, contig_29078, contig_29228, contig_29532, contig_31343, contig_32543, contig_45385, contig_7699, contig_8746, contig_66254, contig_80168, contig_215, contig_1005, contig_3751, contig_4606	map00360	map00360_20140218140947.png
Phenylalanine metabolism	316	transaminase	ec:2.6.1.9	1	contig_7428	map00360	map00360_20140218140947.png
Phenylalanine metabolism	316	reductase	ec:1.1.1.237	2	contig_46532, contig_1993	map00360	map00360_20140218140947.png
Phenylalanine metabolism	316	transaminase	ec:2.6.1.5	8	contig_12232, contig_20007, contig_28023, contig_36320, contig_47929, contig_5804, contig_6010, contig_2228	map00360	map00360_20140218140947.png
Phenylalanine metabolism	316	transaminase	ec:2.6.1.1	19	contig_12638, contig_16527, contig_17190, contig_22493, contig_25372, contig_25918, contig_28122, contig_32563, contig_40103, contig_40413, contig_6208, contig_6871, contig_9302, contig_59803, contig_1586, contig_1602, contig_1656, contig_2777, contig_4401	map00360	map00360_20140218140947.png
Phenylalanine metabolism	316	acylamidase	ec:3.5.1.4	20	contig_10227, contig_10573, contig_10574, contig_10586, contig_11349, contig_17733, contig_19277, contig_21475, contig_26398, contig_26399, contig_29642, contig_33699, contig_33700, contig_5650, contig_5651, contig_6589, contig_6590, contig_67928, contig_83367, contig_1463	map00360	map00360_20140218140947.png
Phenylalanine metabolism	316	O-methyltransferase	ec:2.1.1.104	9	contig_15938, contig_20010, contig_28400, contig_30102, contig_44245, contig_48681, contig_63824, contig_63825, contig_2262	map00360	map00360_20140218140947.png
Phenylalanine metabolism	316	dioxygenase	ec:1.13.11.27	2	contig_220, contig_1258	map00360	map00360_20140218140947.png
Phenylalanine metabolism	316	dehydrogenase	ec:1.1.1.90	6	contig_10615, contig_21352, contig_21605, contig_26256, contig_35198, contig_58398	map00360	map00360_20140218140947.png
Phenylalanine metabolism	316	hydrolase	ec:3.5.1.32	10	contig_12224, contig_14940, contig_21169, contig_25276, contig_25704, contig_37383, contig_43515, contig_6326, contig_8336, contig_4886	map00360	map00360_20140218140947.png
Phenylalanine metabolism	316	lactoperoxidase	ec:1.11.1.7	146	contig_105332, contig_12458, contig_12745, contig_14341, contig_15773, contig_16087, contig_16502, contig_16640, contig_16700, contig_17385, contig_17386, contig_17533, contig_18368, contig_18369, contig_18553, contig_18598, contig_20435, contig_21220, contig_21221, contig_21278, contig_21279, contig_21280, contig_22599, contig_22994, contig_22998, contig_23887, contig_25069, contig_25229, contig…	map00360	map00360_20140218140947.png
Phenylalanine metabolism	316	transaminase	ec:2.6.1.57	2	contig_1602, contig_4401	map00360	map00360_20140218140947.png
Phenylalanine metabolism	316	transaminase	ec:2.6.1.21	1	contig_19188	map00360	map00360_20140218140947.png
Phenylalanine metabolism	316	dehydrogenase	ec:1.1.1.157	1	contig_14989	map00360	map00360_20140218140947.png
Phenylalanine metabolism	316	decarboxylase	ec:4.1.1.28	5	contig_16050, contig_28753, contig_49440, contig_5790, contig_7328	map00360	map00360_20140218140947.png
Phenylalanine metabolism	316	tautomerase	ec:5.3.2.1	2	contig_83078, contig_3631	map00360	map00360_20140218140947.png
Phenylalanine metabolism	316	oxidase	ec:1.4.3.21	24	contig_10655, contig_11606, contig_16083, contig_20384, contig_20530, contig_21905, contig_23684, contig_26963, contig_30938, contig_42781, contig_50221, contig_52842, contig_5833, contig_7427, contig_57062, contig_61211, contig_63322, contig_69826, contig_75722, contig_76345, contig_89241, contig_1589, contig_2307, contig_3137	map00360	map00360_20140218140947.png
Phenylalanine metabolism	316	N-phenylacetyltransferase	ec:2.3.1.14	1	contig_685	map00360	map00360_20140218140947.png
Isoquinoline alkaloid biosynthesis	94	oxidase	ec:1.4.3.2	2	contig_20384, contig_42781	map00950	map00950_20140218140953.png
Isoquinoline alkaloid biosynthesis	94	3'-monooxygenase	ec:1.14.13.71	4	contig_19864, contig_26915, contig_33175, contig_51373	map00950	map00950_20140218140953.png
Isoquinoline alkaloid biosynthesis	94	7-O-acetyltransferase	ec:2.3.1.150	2	contig_41316, contig_83101	map00950	map00950_20140218140953.png
Isoquinoline alkaloid biosynthesis	94	ec:2.1.1.140 (S)-coclaurine-N-methyltransferase	ec:2.1.1.140	1	contig_3255	map00950	map00950_20140218140953.png
Isoquinoline alkaloid biosynthesis	94	reductase (NADPH)	ec:1.1.1.247	6	contig_12515, contig_26641, contig_26642, contig_26643, contig_33029, contig_1533	map00950	map00950_20140218140953.png
Isoquinoline alkaloid biosynthesis	94	6-O-methyltransferase	ec:2.1.1.128	1	contig_37354	map00950	map00950_20140218140953.png
Isoquinoline alkaloid biosynthesis	94	transaminase	ec:2.6.1.5	8	contig_12232, contig_20007, contig_28023, contig_36320, contig_47929, contig_5804, contig_6010, contig_2228	map00950	map00950_20140218140953.png
Isoquinoline alkaloid biosynthesis	94	transaminase	ec:2.6.1.1	19	contig_12638, contig_16527, contig_17190, contig_22493, contig_25372, contig_25918, contig_28122, contig_32563, contig_40103, contig_40413, contig_6208, contig_6871, contig_9302, contig_59803, contig_1586, contig_1602, contig_1656, contig_2777, contig_4401	map00950	map00950_20140218140953.png
Isoquinoline alkaloid biosynthesis	94	oxidase	ec:1.21.3.3	19	contig_11276, contig_14652, contig_14731, contig_26236, contig_26237, contig_33846, contig_38549, contig_39118, contig_41042, contig_41043, contig_41965, contig_8611, contig_61372, contig_70485, contig_72903, contig_78925, contig_79878, contig_80730, contig_82292	map00950	map00950_20140218140953.png
Isoquinoline alkaloid biosynthesis	94	synthase	ec:1.14.21.3	2	contig_70489, contig_81500	map00950	map00950_20140218140953.png
Isoquinoline alkaloid biosynthesis	94	transaminase	ec:2.6.1.57	2	contig_1602, contig_4401	map00950	map00950_20140218140953.png
Isoquinoline alkaloid biosynthesis	94	oxidase	ec:1.10.3.1	3	contig_30692, contig_57916, contig_4667	map00950	map00950_20140218140953.png
Isoquinoline alkaloid biosynthesis	94	decarboxylase	ec:4.1.1.28	5	contig_16050, contig_28753, contig_49440, contig_5790, contig_7328	map00950	map00950_20140218140953.png
Isoquinoline alkaloid biosynthesis	94	decarboxylase	ec:4.1.1.25	4	contig_16050, contig_28753, contig_5790, contig_7328	map00950	map00950_20140218140953.png
Isoquinoline alkaloid biosynthesis	94	oxidase	ec:1.4.3.21	24	contig_10655, contig_11606, contig_16083, contig_20384, contig_20530, contig_21905, contig_23684, contig_26963, contig_30938, contig_42781, contig_50221, contig_52842, contig_5833, contig_7427, contig_57062, contig_61211, contig_63322, contig_69826, contig_75722, contig_76345, contig_89241, contig_1589, contig_2307, contig_3137	map00950	map00950_20140218140953.png
Isoquinoline alkaloid biosynthesis	94	monophenol monooxygenase	ec:1.14.18.1	1	contig_4667	map00950	map00950_20140218140953.png
Vitamin B6 metabolism	19	5'-phosphate synthase	ec:1.4.3.5	4	contig_13057, contig_17989, contig_568, contig_4323	map00750	map00750_20140218140958.png
Vitamin B6 metabolism	19	kinase	ec:2.7.1.35	2	contig_10941, contig_5045	map00750	map00750_20140218140958.png
Vitamin B6 metabolism	19	4-dehydrogenase	ec:1.1.1.65	7	contig_10169, contig_10695, contig_11554, contig_11850, contig_19545, contig_6842, contig_66198	map00750	map00750_20140218140958.png
Vitamin B6 metabolism	19	transaminase	ec:2.6.1.52	1	contig_10177	map00750	map00750_20140218140958.png
Vitamin B6 metabolism	19	oxidase	ec:1.2.3.1	3	contig_15255, contig_50083, contig_6860	map00750	map00750_20140218140958.png
Vitamin B6 metabolism	19	4-dehydrogenase	ec:1.1.1.107	1	contig_15254	map00750	map00750_20140218140958.png
Vitamin B6 metabolism	19	synthase	ec:4.2.3.1	1	contig_16229	map00750	map00750_20140218140958.png
Peptidoglycan biosynthesis	17	beta-N-acetylglucosaminyltransferase	ec:2.4.1.227	1	contig_31982	map00550	map00550_20140218141002.png
Peptidoglycan biosynthesis	17	MraY transferase	ec:2.7.8.13	2	contig_916, contig_2630	map00550	map00550_20140218141002.png
Peptidoglycan biosynthesis	17	ligase	ec:6.3.2.9	6	contig_16712, contig_16713, contig_22877, contig_54562, contig_62981, contig_72556	map00550	map00550_20140218141002.png
Peptidoglycan biosynthesis	17	ligase	ec:6.3.2.4	5	contig_10004, contig_42588, contig_54820, contig_5140, contig_55281	map00550	map00550_20140218141002.png
Peptidoglycan biosynthesis	17	1-carboxyvinyltransferase	ec:2.5.1.7	2	contig_33876, contig_2854	map00550	map00550_20140218141002.png
Peptidoglycan biosynthesis	17	ligase	ec:6.3.2.13	1	contig_36085	map00550	map00550_20140218141002.png
Tyrosine metabolism	112	oxidase	ec:1.4.3.2	2	contig_20384, contig_42781	map00350	map00350_20140218141010.png
Tyrosine metabolism	112	dehydrogenase [NAD(P)+]	ec:1.2.1.5	9	contig_100179, contig_10871, contig_13079, contig_13135, contig_19594, contig_22852, contig_1915, contig_2018, contig_4106	map00350	map00350_20140218141010.png
Tyrosine metabolism	112	transaminase	ec:2.6.1.9	1	contig_7428	map00350	map00350_20140218141010.png
Tyrosine metabolism	112	reductase	ec:1.1.1.237	2	contig_46532, contig_1993	map00350	map00350_20140218141010.png
Tyrosine metabolism	112	transaminase	ec:2.6.1.5	8	contig_12232, contig_20007, contig_28023, contig_36320, contig_47929, contig_5804, contig_6010, contig_2228	map00350	map00350_20140218141010.png
Tyrosine metabolism	112	transaminase	ec:2.6.1.1	19	contig_12638, contig_16527, contig_17190, contig_22493, contig_25372, contig_25918, contig_28122, contig_32563, contig_40103, contig_40413, contig_6208, contig_6871, contig_9302, contig_59803, contig_1586, contig_1602, contig_1656, contig_2777, contig_4401	map00350	map00350_20140218141010.png
Tyrosine metabolism	112	dioxygenase	ec:1.13.11.27	2	contig_220, contig_1258	map00350	map00350_20140218141010.png
Tyrosine metabolism	112	dehydrogenase	ec:1.1.1.90	6	contig_10615, contig_21352, contig_21605, contig_26256, contig_35198, contig_58398	map00350	map00350_20140218141010.png
Tyrosine metabolism	112	transaminase	ec:2.6.1.57	2	contig_1602, contig_4401	map00350	map00350_20140218141010.png
Tyrosine metabolism	112	oxidase	ec:1.2.3.1	3	contig_15255, contig_50083, contig_6860	map00350	map00350_20140218141010.png
Tyrosine metabolism	112	oxidase	ec:1.10.3.1	3	contig_30692, contig_57916, contig_4667	map00350	map00350_20140218141010.png
Tyrosine metabolism	112	1,2-dioxygenase	ec:1.13.11.5	5	contig_31287, contig_31288, contig_6422, contig_8221, contig_57589	map00350	map00350_20140218141010.png
Tyrosine metabolism	112	decarboxylase	ec:4.1.1.28	5	contig_16050, contig_28753, contig_49440, contig_5790, contig_7328	map00350	map00350_20140218141010.png
Tyrosine metabolism	112	decarboxylase	ec:4.1.1.25	4	contig_16050, contig_28753, contig_5790, contig_7328	map00350	map00350_20140218141010.png
Tyrosine metabolism	112	tautomerase	ec:5.3.2.1	2	contig_83078, contig_3631	map00350	map00350_20140218141010.png
Tyrosine metabolism	112	isomerase	ec:5.2.1.2	1	contig_24464	map00350	map00350_20140218141010.png
Tyrosine metabolism	112	oxidase	ec:1.4.3.21	24	contig_10655, contig_11606, contig_16083, contig_20384, contig_20530, contig_21905, contig_23684, contig_26963, contig_30938, contig_42781, contig_50221, contig_52842, contig_5833, contig_7427, contig_57062, contig_61211, contig_63322, contig_69826, contig_75722, contig_76345, contig_89241, contig_1589, contig_2307, contig_3137	map00350	map00350_20140218141010.png
Tyrosine metabolism	112	N-phenylacetyltransferase	ec:2.3.1.14	1	contig_685	map00350	map00350_20140218141010.png
Tyrosine metabolism	112	beta-diketonase	ec:3.7.1.2	1	contig_5961	map00350	map00350_20140218141010.png
Tyrosine metabolism	112	O-methyltransferase	ec:2.1.1.6	4	contig_20295, contig_20484, contig_8411, contig_88546	map00350	map00350_20140218141010.png
Tyrosine metabolism	112	dehydrogenase	ec:1.1.1.1	15	contig_104926, contig_11849, contig_17748, contig_25133, contig_44376, contig_9768, contig_63197, contig_67145, contig_73373, contig_80370, contig_882, contig_2761, contig_3525, contig_3973, contig_4828	map00350	map00350_20140218141010.png
Tyrosine metabolism	112	monophenol monooxygenase	ec:1.14.18.1	1	contig_4667	map00350	map00350_20140218141010.png
Tyrosine metabolism	112	dehydrogenase [NAD(P)+]	ec:1.2.1.16	1	contig_1351	map00350	map00350_20140218141010.png
Stilbenoid, diarylheptanoid and gingerol biosynthesis	17	4-monooxygenase	ec:1.14.13.11	6	contig_40594, contig_53767, contig_6611, contig_6612, contig_8165, contig_63185	map00945	map00945_20140218141013.png
Stilbenoid, diarylheptanoid and gingerol biosynthesis	17	O-hydroxycinnamoyltransferase	ec:2.3.1.133	2	contig_18283, contig_45	map00945	map00945_20140218141013.png
Stilbenoid, diarylheptanoid and gingerol biosynthesis	17	O-methyltransferase	ec:2.1.1.104	9	contig_15938, contig_20010, contig_28400, contig_30102, contig_44245, contig_48681, contig_63824, contig_63825, contig_2262	map00945	map00945_20140218141013.png
Stilbenoid, diarylheptanoid and gingerol biosynthesis	17	O-hydroxycinnamoyltransferase	ec:2.3.1.99	2	contig_18283, contig_45	map00945	map00945_20140218141013.png
Flavone and flavonol biosynthesis	68	3',5'-hydroxylase	ec:1.14.13.88	38	contig_102527, contig_11820, contig_12475, contig_16027, contig_16457, contig_19388, contig_19492, contig_21582, contig_23298, contig_23795, contig_25155, contig_27975, contig_29404, contig_29565, contig_29566, contig_32203, contig_32319, contig_33175, contig_34347, contig_37523, contig_39387, contig_39890, contig_43910, contig_5184, contig_7156, contig_7338, contig_8028, contig_8694, contig_9492…	map00944	map00944_20140218141016.png
Flavone and flavonol biosynthesis	68	3'-monooxygenase	ec:1.14.13.21	10	contig_102651, contig_10260, contig_13399, contig_13400, contig_34316, contig_43612, contig_5174, contig_6621, contig_6622, contig_1904	map00944	map00944_20140218141016.png
Flavone and flavonol biosynthesis	68	3-O-glucosyltransferase	ec:2.4.1.91	5	contig_15487, contig_28939, contig_28940, contig_4497, contig_4498	map00944	map00944_20140218141016.png
Flavone and flavonol biosynthesis	68	3-O-methyltransferase	ec:2.1.1.76	7	contig_20484, contig_23321, contig_8411, contig_88546, contig_74, contig_75, contig_1084	map00944	map00944_20140218141016.png
Flavone and flavonol biosynthesis	68	beta-glucuronide glucuronohydrolase glucuronidase	ec:3.2.1.31	8	contig_25890, contig_32820, contig_40342, contig_44689, contig_9551, contig_63488, contig_82926, contig_3399	map00944	map00944_20140218141016.png
Isoflavonoid biosynthesis	16	2'-hydroxylase	ec:1.14.13.89	9	contig_21713, contig_26072, contig_26073, contig_32502, contig_43906, contig_7776, contig_7777, contig_60271, contig_84621	map00943	map00943_20140218141019.png
Isoflavonoid biosynthesis	16	7-O-methyltransferase	ec:2.1.1.150	1	contig_3931	map00943	map00943_20140218141019.png
Isoflavonoid biosynthesis	16	synthase	ec:1.14.11.22	1	contig_74551	map00943	map00943_20140218141019.png
Isoflavonoid biosynthesis	16	reductase	ec:1.3.1.45	5	contig_13570, contig_17361, contig_19559, contig_26026, contig_41193	map00943	map00943_20140218141019.png
Anthocyanin biosynthesis	60	5-(6'''-hydroxycinnamoyltransferase)	ec:2.3.1.153	1	contig_33486	map00942	map00942_20140218141022.png
Anthocyanin biosynthesis	60	3-O-glucosyltransferase	ec:2.4.1.115	59	contig_103484, contig_10368, contig_10843, contig_10917, contig_10918, contig_11270, contig_13299, contig_13446, contig_14856, contig_14857, contig_15487, contig_15602, contig_15912, contig_16016, contig_17554, contig_18375, contig_22824, contig_22828, contig_24045, contig_28417, contig_28898, contig_28899, contig_28939, contig_28940, contig_29419, contig_31813, contig_32008, contig_33104, contig…	map00942	map00942_20140218141022.png
Flavonoid biosynthesis	196	3',5'-hydroxylase	ec:1.14.13.88	38	contig_102527, contig_11820, contig_12475, contig_16027, contig_16457, contig_19388, contig_19492, contig_21582, contig_23298, contig_23795, contig_25155, contig_27975, contig_29404, contig_29565, contig_29566, contig_32203, contig_32319, contig_33175, contig_34347, contig_37523, contig_39387, contig_39890, contig_43910, contig_5184, contig_7156, contig_7338, contig_8028, contig_8694, contig_9492…	map00941	map00941_20140218141027.png
Flavonoid biosynthesis	196	reductase	ec:1.17.1.3	2	contig_70987, contig_4363	map00941	map00941_20140218141027.png
Flavonoid biosynthesis	196	3-dioxygenase	ec:1.14.11.9	13	contig_104518, contig_36740, contig_38648, contig_44573, contig_6508, contig_7189, contig_8173, contig_9563, contig_79431, contig_95200, contig_1327, contig_1482, contig_1483	map00941	map00941_20140218141027.png
Flavonoid biosynthesis	196	3'-monooxygenase	ec:1.14.13.21	10	contig_102651, contig_10260, contig_13399, contig_13400, contig_34316, contig_43612, contig_5174, contig_6621, contig_6622, contig_1904	map00941	map00941_20140218141027.png
Flavonoid biosynthesis	196	synthase	ec:2.3.1.170	10	contig_12515, contig_19833, contig_26641, contig_26642, contig_26643, contig_40376, contig_45623, contig_59690, contig_1533, contig_3842	map00941	map00941_20140218141027.png
Flavonoid biosynthesis	196	4-monooxygenase	ec:1.14.13.11	6	contig_40594, contig_53767, contig_6611, contig_6612, contig_8165, contig_63185	map00941	map00941_20140218141027.png
Flavonoid biosynthesis	196	O-hydroxycinnamoyltransferase	ec:2.3.1.133	2	contig_18283, contig_45	map00941	map00941_20140218141027.png
Flavonoid biosynthesis	196	4-reductase	ec:1.1.1.234	3	contig_5897, contig_8978, contig_57330	map00941	map00941_20140218141027.png
Flavonoid biosynthesis	196	O-methyltransferase	ec:2.1.1.104	9	contig_15938, contig_20010, contig_28400, contig_30102, contig_44245, contig_48681, contig_63824, contig_63825, contig_2262	map00941	map00941_20140218141027.png
Flavonoid biosynthesis	196	4-reductase	ec:1.1.1.219	44	contig_12031, contig_12198, contig_12199, contig_12497, contig_14981, contig_16873, contig_18029, contig_21215, contig_21216, contig_22201, contig_24661, contig_27604, contig_28570, contig_28702, contig_29675, contig_36691, contig_37794, contig_39430, contig_40008, contig_49055, contig_49887, contig_49934, contig_50637, contig_52257, contig_53312, contig_5897, contig_7259, contig_8978, contig_995…	map00941	map00941_20140218141027.png
Flavonoid biosynthesis	196	isomerase	ec:5.5.1.6	4	contig_35930, contig_8174, contig_60068, contig_725	map00941	map00941_20140218141027.png
Flavonoid biosynthesis	196	reductase	ec:1.3.1.77	3	contig_9939, contig_81155, contig_92819	map00941	map00941_20140218141027.png
Flavonoid biosynthesis	196	synthase	ec:1.14.11.23	38	contig_101253, contig_10614, contig_12919, contig_14155, contig_14223, contig_19797, contig_23363, contig_27458, contig_27699, contig_33221, contig_34505, contig_35584, contig_36740, contig_37132, contig_39505, contig_39506, contig_45479, contig_45605, contig_47568, contig_49857, contig_50317, contig_6450, contig_7189, contig_7264, contig_8173, contig_55697, contig_59397, contig_59743, contig_664…	map00941	map00941_20140218141027.png
Flavonoid biosynthesis	196	synthase	ec:1.14.11.22	1	contig_74551	map00941	map00941_20140218141027.png
Flavonoid biosynthesis	196	oxygenase	ec:1.14.11.19	11	contig_48030, contig_48031, contig_53330, contig_53593, contig_5718, contig_59397, contig_59743, contig_65031, contig_76790, contig_81528, contig_82532	map00941	map00941_20140218141027.png
Flavonoid biosynthesis	196	synthase	ec:2.3.1.74	13	contig_16547, contig_16951, contig_25029, contig_40179, contig_5330, contig_5455, contig_5456, contig_62115, contig_69996, contig_1544, contig_1685, contig_1691, contig_4841	map00941	map00941_20140218141027.png
Phenylpropanoid biosynthesis	290	ligase	ec:6.2.1.12	22	contig_10479, contig_13406, contig_13495, contig_13499, contig_15190, contig_17415, contig_25297, contig_28759, contig_39756, contig_39975, contig_40719, contig_43925, contig_49291, contig_53614, contig_54902, contig_8521, contig_8699, contig_8894, contig_56554, contig_75527, contig_1477, contig_4014	map00940	map00940_20140218141032.png
Phenylpropanoid biosynthesis	290	4-monooxygenase	ec:1.14.13.11	6	contig_40594, contig_53767, contig_6611, contig_6612, contig_8165, contig_63185	map00940	map00940_20140218141032.png
Phenylpropanoid biosynthesis	290	O-hydroxycinnamoyltransferase	ec:2.3.1.133	2	contig_18283, contig_45	map00940	map00940_20140218141032.png
Phenylpropanoid biosynthesis	290	O-methyltransferase	ec:2.1.1.146	4	contig_37354, contig_40694, contig_433, contig_3708	map00940	map00940_20140218141032.png
Phenylpropanoid biosynthesis	290	O-methyltransferase	ec:2.1.1.104	9	contig_15938, contig_20010, contig_28400, contig_30102, contig_44245, contig_48681, contig_63824, contig_63825, contig_2262	map00940	map00940_20140218141032.png
Phenylpropanoid biosynthesis	290	lactoperoxidase	ec:1.11.1.7	146	contig_105332, contig_12458, contig_12745, contig_14341, contig_15773, contig_16087, contig_16502, contig_16640, contig_16700, contig_17385, contig_17386, contig_17533, contig_18368, contig_18369, contig_18553, contig_18598, contig_20435, contig_21220, contig_21221, contig_21278, contig_21279, contig_21280, contig_22599, contig_22994, contig_22998, contig_23887, contig_25069, contig_25229, contig…	map00940	map00940_20140218141032.png
Phenylpropanoid biosynthesis	290	dehydrogenase	ec:1.1.1.195	15	contig_10615, contig_21352, contig_21605, contig_24332, contig_26256, contig_35198, contig_43938, contig_45682, contig_5819, contig_56432, contig_58398, contig_63694, contig_92141, contig_93516, contig_2294	map00940	map00940_20140218141032.png
Phenylpropanoid biosynthesis	290	glucosyltransferase	ec:2.4.1.128	1	contig_19274	map00940	map00940_20140218141032.png
Phenylpropanoid biosynthesis	290	1-glucosyltransferase	ec:2.4.1.120	1	contig_1722	map00940	map00940_20140218141032.png
Phenylpropanoid biosynthesis	290	glucosyltransferase	ec:2.4.1.111	1	contig_18180	map00940	map00940_20140218141032.png
Phenylpropanoid biosynthesis	290	O-methyltransferase	ec:2.1.1.68	18	contig_10783, contig_15578, contig_15590, contig_20484, contig_21875, contig_23321, contig_24468, contig_42208, contig_5617, contig_8411, contig_88546, contig_74, contig_75, contig_572, contig_573, contig_1084, contig_2034, contig_2931	map00940	map00940_20140218141032.png
Phenylpropanoid biosynthesis	290	beta-glucosidase	ec:3.2.1.126	1	contig_32111	map00940	map00940_20140218141032.png
Phenylpropanoid biosynthesis	290	gentiobiase	ec:3.2.1.21	41	contig_101062, contig_105805, contig_11944, contig_13077, contig_13743, contig_17446, contig_17714, contig_17753, contig_23426, contig_27212, contig_27732, contig_35006, contig_37614, contig_38833, contig_38863, contig_40738, contig_43707, contig_46581, contig_47196, contig_47497, contig_51781, contig_52065, contig_52567, contig_6557, contig_6672, contig_6673, contig_7425, contig_62514, contig_63…	map00940	map00940_20140218141032.png
Phenylpropanoid biosynthesis	290	O-hydroxycinnamoyltransferase	ec:2.3.1.99	2	contig_18283, contig_45	map00940	map00940_20140218141032.png
Phenylpropanoid biosynthesis	290	O-sinapoyltransferase	ec:2.3.1.92	3	contig_15167, contig_27635, contig_2523	map00940	map00940_20140218141032.png
Phenylpropanoid biosynthesis	290	dehydrogenase	ec:1.2.1.68	5	contig_5887, contig_6833, contig_3902, contig_4096, contig_4097	map00940	map00940_20140218141032.png
Phenylpropanoid biosynthesis	290	reductase	ec:1.2.1.44	15	contig_10262, contig_18029, contig_18060, contig_24661, contig_27604, contig_29675, contig_32800, contig_40008, contig_49934, contig_7259, contig_2232, contig_3261, contig_3262, contig_3277, contig_3623	map00940	map00940_20140218141032.png
Riboflavin metabolism	84	kinase	ec:2.7.1.26	1	contig_16004	map00740	map00740_20140218141037.png
Riboflavin metabolism	84	deaminase	ec:3.5.4.26	5	contig_22781, contig_22784, contig_31702, contig_5233, contig_6516	map00740	map00740_20140218141037.png
Riboflavin metabolism	84	cyclohydrolase II	ec:3.5.4.25	5	contig_11905, contig_17767, contig_26121, contig_9439, contig_95290	map00740	map00740_20140218141037.png
Riboflavin metabolism	84	synthase	ec:4.1.99.12	5	contig_11905, contig_17767, contig_26121, contig_9439, contig_95290	map00740	map00740_20140218141037.png
Riboflavin metabolism	84	reductase	ec:1.1.1.193	4	contig_19481, contig_22781, contig_22784, contig_31702	map00740	map00740_20140218141037.png
Riboflavin metabolism	84	phosphatase	ec:3.1.3.2	67	contig_104705, contig_105957, contig_12076, contig_12684, contig_12844, contig_15990, contig_16867, contig_17009, contig_17083, contig_17394, contig_18309, contig_18479, contig_18651, contig_19641, contig_22727, contig_22975, contig_25664, contig_26882, contig_27090, contig_28945, contig_29346, contig_30757, contig_30758, contig_31525, contig_31679, contig_34547, contig_34744, contig_35738, conti…	map00740	map00740_20140218141037.png
Riboflavin metabolism	84	synthetase	ec:2.7.7.2	2	contig_13241, contig_16004	map00740	map00740_20140218141037.png
Riboflavin metabolism	84	synthase	ec:2.5.1.9	1	contig_13324	map00740	map00740_20140218141037.png
Riboflavin metabolism	84	monophenol monooxygenase	ec:1.14.18.1	1	contig_4667	map00740	map00740_20140218141037.png
Riboflavin metabolism	84	diphosphatase	ec:3.6.1.18	2	contig_15083, contig_23580	map00740	map00740_20140218141037.png
Lipopolysaccharide biosynthesis	11	O-acyltransferase	ec:2.3.1.129	4	contig_12965, contig_18258, contig_37977, contig_63677	map00540	map00540_20140218141041.png
Lipopolysaccharide biosynthesis	11	synthase	ec:2.4.1.182	3	contig_24974, contig_25084, contig_46239	map00540	map00540_20140218141041.png
Lipopolysaccharide biosynthesis	11	4'-kinase	ec:2.7.1.130	1	contig_1815	map00540	map00540_20140218141041.png
Lipopolysaccharide biosynthesis	11	cytidylyltransferase	ec:2.7.7.38	1	contig_11730	map00540	map00540_20140218141041.png
Lipopolysaccharide biosynthesis	11	synthase	ec:2.5.1.55	2	contig_24056, contig_5933	map00540	map00540_20140218141041.png
Histidine metabolism	40	dehydrogenase [NAD(P)+]	ec:1.2.1.5	9	contig_100179, contig_10871, contig_13079, contig_13135, contig_19594, contig_22852, contig_1915, contig_2018, contig_4106	map00340	map00340_20140218141046.png
Histidine metabolism	40	dehydrogenase (NAD+)	ec:1.2.1.3	19	contig_100179, contig_10871, contig_11304, contig_11814, contig_13079, contig_19594, contig_33651, contig_5507, contig_5887, contig_6833, contig_830, contig_1879, contig_1915, contig_2018, contig_2954, contig_3902, contig_4096, contig_4097, contig_4106	map00340	map00340_20140218141046.png
Histidine metabolism	40	dehydratase	ec:4.2.1.19	1	contig_13907	map00340	map00340_20140218141046.png
Histidine metabolism	40	transaminase	ec:2.6.1.9	1	contig_7428	map00340	map00340_20140218141046.png
Histidine metabolism	40	isomerase	ec:5.3.1.16	1	contig_13387	map00340	map00340_20140218141046.png
Histidine metabolism	40	cyclohydrolase	ec:3.5.4.19	2	contig_17288, contig_21941	map00340	map00340_20140218141046.png
Histidine metabolism	40	dehydrogenase	ec:1.1.1.23	1	contig_18147	map00340	map00340_20140218141046.png
Histidine metabolism	40	decarboxylase	ec:4.1.1.28	5	contig_16050, contig_28753, contig_49440, contig_5790, contig_7328	map00340	map00340_20140218141046.png
Histidine metabolism	40	decarboxylase	ec:4.1.1.22	1	contig_6940	map00340	map00340_20140218141046.png
Histidine metabolism	40	phosphoribosyltransferase	ec:2.4.2.17	2	contig_23665, contig_683	map00340	map00340_20140218141046.png
Histidine metabolism	40	histidinol phosphate phosphatase	ec:3.1.3.15	3	contig_22771, contig_4111, contig_4112	map00340	map00340_20140218141046.png
Histidine metabolism	40	oxidase	ec:1.4.3.22	1	contig_94685	map00340	map00340_20140218141046.png
Histidine metabolism	40	diphosphatase	ec:3.6.1.31	3	contig_17288, contig_21941, contig_44877	map00340	map00340_20140218141046.png

## Sheet: Pathways
Pathway	Seqs in Pathway
Purine metabolism	561
Starch and sucrose metabolism	548
Phenylalanine metabolism	316
Phenylpropanoid biosynthesis	290
T cell receptor signaling pathway	261
Pyrimidine metabolism	212
Glycolysis / Gluconeogenesis	210
Flavonoid biosynthesis	196
Amino sugar and nucleotide sugar metabolism	189
Glycerolipid metabolism	187
Galactose metabolism	184
Pentose and glucuronate interconversions	176
Aminobenzoate degradation	167
Cysteine and methionine metabolism	166
Drug metabolism - other enzymes	156
Glycerophospholipid metabolism	156
Pyruvate metabolism	151
Tryptophan metabolism	151
Carbon fixation in photosynthetic organisms	149
Methane metabolism	147
Glyoxylate and dicarboxylate metabolism	144
Arginine and proline metabolism	139
Glycine, serine and threonine metabolism	139
Thiamine metabolism	138
Glutathione metabolism	133
Phosphatidylinositol signaling system	130
Pentose phosphate pathway	130
Fatty acid degradation	129
Oxidative phosphorylation	126
Drug metabolism - cytochrome P450	126
Fructose and mannose metabolism	114
Tyrosine metabolism	112
Cyanoamino acid metabolism	108
Ascorbate and aldarate metabolism	108
Sphingolipid metabolism	107
Metabolism of xenobiotics by cytochrome P450	106
Valine, leucine and isoleucine degradation	104
Inositol phosphate metabolism	101
Aminoacyl-tRNA biosynthesis	99
alpha-Linolenic acid metabolism	97
Steroid hormone biosynthesis	96
Isoquinoline alkaloid biosynthesis	94
Sulfur metabolism	91
Carbon fixation pathways in prokaryotes	90
Other glycan degradation	90
Porphyrin and chlorophyll metabolism	89
Phenylalanine, tyrosine and tryptophan biosynthesis	89
Alanine, aspartate and glutamate metabolism	88
Propanoate metabolism	84
beta-Alanine metabolism	84
Riboflavin metabolism	84
Terpenoid backbone biosynthesis	83
Linoleic acid metabolism	82
Arachidonic acid metabolism	82
Citrate cycle (TCA cycle)	79
Retinol metabolism	75
Lysine degradation	70
Ubiquinone and other terpenoid-quinone biosynthesis	68
Tropane, piperidine and pyridine alkaloid biosynthesis	68
Flavone and flavonol biosynthesis	68
Diterpenoid biosynthesis	66
Glycosaminoglycan degradation	64
Nitrogen metabolism	63
Anthocyanin biosynthesis	60
One carbon pool by folate	56
Butanoate metabolism	56
Fatty acid biosynthesis	55
Glycosphingolipid biosynthesis - ganglio series	52
Biosynthesis of unsaturated fatty acids	50
Glycosaminoglycan biosynthesis - heparan sulfate / heparin	48
Carotenoid biosynthesis	48
Nicotinate and nicotinamide metabolism	46
Caffeine metabolism	44
Chloroalkane and chloroalkene degradation	44
Pantothenate and CoA biosynthesis	44
Indole alkaloid biosynthesis	41
Selenocompound metabolism	40
Histidine metabolism	40
Monoterpenoid biosynthesis	38
Steroid degradation	38
Limonene and pinene degradation	37
Ether lipid metabolism	36
N-Glycan biosynthesis	35
Caprolactam degradation	34
Streptomycin biosynthesis	34
Fatty acid elongation	34
Glycosphingolipid biosynthesis - globo series	34
Glycosaminoglycan biosynthesis - chondroitin sulfate / dermatan sulfate	33
Valine, leucine and isoleucine biosynthesis	31
Novobiocin biosynthesis	30
Zeatin biosynthesis	29
Steroid biosynthesis	29
Styrene degradation	29
mTOR signaling pathway	28
Various types of N-glycan biosynthesis	27
Toluene degradation	27
Benzoate degradation	27
Biotin metabolism	26
Geraniol degradation	25
Taurine and hypotaurine metabolism	24
Glucosinolate biosynthesis	23
Folate biosynthesis	22
Sesquiterpenoid and triterpenoid biosynthesis	21
Lysine biosynthesis	19
Vitamin B6 metabolism	19
Peptidoglycan biosynthesis	17
Stilbenoid, diarylheptanoid and gingerol biosynthesis	17
Cutin, suberine and wax biosynthesis	16
Xylene degradation	16
Isoflavonoid biosynthesis	16
Primary bile acid biosynthesis	15
Naphthalene degradation	15
D-Glutamine and D-glutamate metabolism	13
C5-Branched dibasic acid metabolism	13
Biosynthesis of ansamycins	12
Synthesis and degradation of ketone bodies	11
Lipopolysaccharide biosynthesis	11
Aflatoxin biosynthesis	10
Tetracycline biosynthesis	10
Betalain biosynthesis	10
Glycosphingolipid biosynthesis - lacto and neolacto series	10
Butirosin and neomycin biosynthesis	9
Polyketide sugar unit biosynthesis	9
Chlorocyclohexane and chlorobenzene degradation	9
Other types of O-glycan biosynthesis	7
Phosphonate and phosphinate metabolism	7
Biosynthesis of vancomycin group antibiotics	7
Glycosylphosphatidylinositol(GPI)-anchor biosynthesis	7
D-Alanine metabolism	6
Photosynthesis	6
Lipoic acid metabolism	6
Penicillin and cephalosporin biosynthesis	5
Insect hormone biosynthesis	5
Atrazine degradation	4
Biosynthesis of siderophore group nonribosomal peptides	4
Ethylbenzene degradation	3
Biosynthesis of terpenoids and steroids	3
Fluorobenzoate degradation	3
Glycosaminoglycan biosynthesis - keratan sulfate	1
Secondary bile acid biosynthesis	1
Mucin type O-Glycan biosynthesis	1
beta-Lactam resistance	1
D-Arginine and D-ornithine metabolism	1
Brassinosteroid biosynthesis	1
Acridone alkaloid biosynthesis	1
Benzoxazinoid biosynthesis	1

## Sheet: Enzymes
Enzyme	Ezyme ID	Seqs of Enzyme
protein-tyrosine kinase	ec:2.7.10.2	175
lactoperoxidase	ec:1.11.1.7	146
adenylpyrophosphatase	ec:3.6.1.3	140
phosphatase	ec:3.6.1.15	118
ali-esterase	ec:3.1.1.1	115
RNA polymerase	ec:2.7.7.6	76
pectin demethoxylase	ec:3.1.1.11	53
reductase (H+-translocating)	ec:1.6.5.3	49
endo-1,3-beta-D-glucosidase	ec:3.2.1.39	48
DNA polymerase	ec:2.7.7.7	47
lactase (ambiguous)	ec:3.2.1.23	44
monooxygenase	ec:1.14.14.1	42
gentiobiase	ec:3.2.1.21	41
pectin depolymerase	ec:3.2.1.15	40
3',5'-hydroxylase	ec:1.14.13.88	38
transferase	ec:2.5.1.18	34
kinase C	ec:2.7.11.13	28
13S-lipoxygenase	ec:1.13.11.12	28
chitodextrinase	ec:3.2.1.14	27
protein kinase	ec:2.7.11.24	27
endo-1,4-beta-D-glucanase	ec:3.2.1.4	26
saccharogen amylase	ec:3.2.1.2	24
4-alpha-galacturonosyltransferase	ec:2.4.1.43	23
geranyl-diphosphate synthase	ec:2.5.1.1	21
maltase	ec:3.2.1.20	21
acylamidase	ec:3.5.1.4	20
aldolase	ec:4.1.2.13	20
dehydrogenase (NADP+-dependent, decarboxylating)	ec:1.1.1.44	20
13alpha-hydroxylase	ec:1.14.13.77	20
oxime monooxygenase	ec:1.14.13.68	20
dehydrogenase (NAD+)	ec:1.2.1.3	19
transaminase	ec:2.6.1.1	19
kinase (ATP)	ec:2.7.1.107	19
1,4-alpha-galacturonidase	ec:3.2.1.67	19
hydratase	ec:4.2.1.17	18
3beta-dioxygenase	ec:1.14.11.15	18
(cytosine-5-)-methyltransferase	ec:2.1.1.37	18
glycogenase	ec:3.2.1.1	18
D	ec:3.1.4.4	18
3-beta-galactosyltransferase	ec:2.4.1.134	17
4-hydroxylase	ec:1.14.11.20	17
invertase	ec:3.2.1.26	16
melibiase	ec:3.2.1.22	16
peroxidase	ec:1.11.1.11	15
synthase (glycosyl-transferring)	ec:2.4.1.21	15
trehalose 6-phosphatase	ec:3.1.3.12	15
deoxyribokinase	ec:2.7.1.15	15
1-epimerase	ec:5.1.3.3	15
nucleotidase	ec:3.1.3.7	14
3-alpha-galactosyltransferase	ec:2.4.1.123	14
adenylyltransferase	ec:2.7.7.4	13
hydroxymethyltransferase	ec:2.1.2.1	13
thioredoxin peroxidase	ec:1.11.1.15	13
diphosphate synthase	ec:5.5.1.13	13
alpha-glucosidase	ec:3.2.1.48	13
galactolipid lipase	ec:3.1.1.26	13
3-dioxygenase	ec:1.14.11.9	13
ligase	ec:6.3.1.2	12
fructokinase (phosphorylating)	ec:2.7.1.4	12
hexose diphosphatase	ec:3.1.3.11	12
glycolaldehydetransferase	ec:2.2.1.1	12
dehydrogenase (phosphorylating)	ec:1.2.1.12	12
O-acyltransferase	ec:2.3.1.20	12
dehydrogenase (acetyl-transferring)	ec:1.2.4.1	12
1-O-acyltransferase	ec:2.3.1.15	12
4-alpha-N-acetylglucosaminyltransferase	ec:2.4.1.224	11
xylosyltransferase	ec:2.4.2.26	11
adenosine 5-phosphosulfate sulfohydrolase	ec:3.6.2.1	11
phosphohexokinase	ec:2.7.1.11	11
phospholipase C	ec:3.1.4.11	11
psychosine hydrolase	ec:3.2.1.45	11
epoxidase	ec:1.14.13.90	11
equilase	ec:1.11.1.6	11
A1	ec:3.1.1.32	11
reductase I	ec:1.1.1.206	11
dioxygenase	ec:1.14.11.2	10
carboxylase	ec:6.4.1.2	10
galactokinase (phosphorylating)	ec:2.7.1.6	10
end alpha-L-arabinofuranosidase	ec:3.2.1.55	10
alpha-fucosidase	ec:3.2.1.51	10
O-beta-D-glucosyltransferase	ec:2.4.1.215	10
acid 8'-hydroxylase	ec:1.14.13.93	10
synthase (UDP-forming)	ec:2.4.1.15	10
4-dehydrogenase (acceptor)	ec:1.3.99.5	10
1-kinase	ec:2.7.1.134	10
17-dehydrogenase	ec:1.1.1.62	9
uridylyltransferase	ec:2.7.7.9	9
1,4-beta-xylosidase	ec:3.2.1.37	9
mannose phosphomutase	ec:5.4.2.8	9
dehydrogenase (acylating)	ec:1.2.1.27	9
S-aminomethyldihydrolipoylprotein:(6S)-tetrahydrofolate aminomethyltransferase (ammonia-forming)	ec:2.1.2.10	9
S-methyltransferase	ec:2.1.1.14	9
ferro-protoporphyrin chelatase	ec:4.99.1.1	9
dehydrogenase (aminomethyl-transferring)	ec:1.4.4.2	9
galactosyltransferase	ec:2.4.1.82	9
1-phosphotransferase	ec:2.7.1.90	9
uridine 5'-nucleotidase	ec:3.1.3.5	9
dehydrogenase (oxaloacetate-decarboxylating)	ec:1.1.1.38	9
lipase	ec:3.1.1.23	9
2'-hydroxylase	ec:1.14.13.89	9
20beta)-hydroxysteroid dehydrogenase	ec:1.1.1.53	8
beta-glucuronide glucuronohydrolase glucuronidase	ec:3.2.1.31	8
5-phosphatase	ec:3.1.3.56	8
cytidylyltransferase	ec:2.7.7.41	8
ec:3.5.1.49 formamidase	ec:3.5.1.49	8
3-epimerase	ec:5.1.3.1	8
synthase (GDP-forming)	ec:2.4.1.29	8
branching enzyme	ec:2.4.1.18	8
asparaginase II	ec:3.5.1.1	8
3'-diphosphatase	ec:3.1.7.2	8
2-alpha-L-fucosyltransferase	ec:2.4.1.69	8
phosphodiesterase	ec:3.1.4.12	8
synthase	ec:2.2.1.7	7
hexosaminidase	ec:3.2.1.52	7
O-acetyltransferase	ec:2.3.1.30	7
ligase (ADP-forming)	ec:6.2.1.5	7
citrate synthase	ec:2.3.3.8	7
glucokinase (phosphorylating)	ec:2.7.1.2	7
4,6-dehydratase	ec:4.2.1.46	7
dehydrogenase (2-methylpropanoyl-transferring)	ec:1.2.4.4	7
glucosidase	ec:3.2.1.106	7
reductase (NADPH)	ec:1.1.1.34	7
1-monooxygenase	ec:1.14.15.3	7
trehalase	ec:3.2.1.28	7
synthase I	ec:2.3.1.41	7
endo-1,4-beta-mannosidase	ec:3.2.1.78	7
acid dehydrogenase	ec:1.14.99.33	7
4-dehydrogenase	ec:1.1.1.65	7
diphosphorylase	ec:2.5.1.3	6
glutamyl transpeptidase	ec:2.3.2.2	6
reductase (NADH)	ec:1.7.1.1	6
synthase (ferredoxin)	ec:1.4.7.1	6
mannanase	ec:3.2.1.25	6
alpha-D-mannosidase	ec:3.2.1.24	6
esterase	ec:3.1.1.78	6
chelatase	ec:6.6.1.1	6
oxygenase (biliverdin-producing)	ec:1.14.99.3	6
reductase (NADP+)	ec:1.1.1.79	6
dehydrogenase (ubiquinone)	ec:1.3.5.1	6
acetyltransferase	ec:2.3.1.12	6
N-acetylglucosaminyltransferase	ec:2.4.1.198	6
4-monooxygenase	ec:1.14.13.11	6
3-beta-glucuronosyltransferase	ec:2.4.1.135	5
alpha-acetylglucosaminidase	ec:3.2.1.50	5
dehydrogenase [NAD(P)+]	ec:1.4.1.3	5
(alpha-D-glucose-1,6-bisphosphate-dependent)	ec:5.4.2.2	5
L-arabinokinase (phosphorylating)	ec:2.7.1.46	5
guanylyltransferase (GDP)	ec:2.7.7.22	5
1-phosphatase	ec:3.1.3.57	5
(2-methylpropanoyl)transferase	ec:2.3.1.168	5
carboxykinase (ATP)	ec:4.1.1.49	5
dehydrogenase (NADP+) (phosphorylating)	ec:1.2.1.13	5
1,2-alpha-mannosidase	ec:3.2.1.113	5
cyclo-ligase	ec:6.3.3.2	5
deformylase	ec:3.5.1.10	5
dimethylallyltransferase	ec:2.5.1.75	5
adenosyltransferase	ec:2.5.1.6	5
N-monooxygenase	ec:1.14.13.41	5
2-phosphatase	ec:3.1.3.46	5
1,2-dioxygenase	ec:1.13.11.5	5
phosphoribosyltransferase	ec:2.4.2.9	5
xylulokinase (phosphorylating)	ec:2.7.1.17	5
A2	ec:3.1.1.4	5
epoxide hydrolase	ec:3.3.2.10	5
dehalogenase	ec:3.8.1.5	5
C	ec:3.1.4.3	5
acyltransferase	ec:2.3.1.158	5
3-O-glucosyltransferase	ec:2.4.1.91	5
cyclohydrolase II	ec:3.5.4.25	5
5beta-reductase	ec:1.3.1.3	4
O-methyltransferase	ec:2.1.1.6	4
desulfurase	ec:2.8.1.7	4
N-acetyltransferase	ec:2.3.1.1	4
ammonia-lyase	ec:4.3.1.19	4
gamma-synthase	ec:2.5.1.48	4
mutase	ec:5.4.2.3	4
isomerase	ec:5.3.1.9	4
3-kinase	ec:2.7.1.137	4
4-kinase	ec:2.7.1.67	4
dehydrogenase (decarboxylating)	ec:1.1.1.39	4
endo-beta-N-acetylglucosaminidase	ec:3.2.1.96	4
4-beta-N-acetylglucosaminyltransferase	ec:2.4.1.144	4
succinyltransferase	ec:2.3.1.61	4
farnesyltransferase	ec:2.5.1.58	4
IX monomethyl ester (oxidative) cyclase	ec:1.14.13.81	4
b reductase	ec:1.1.1.294	4
2,1-aminomutase	ec:5.4.3.8	4
phosphorylase	ec:2.4.1.1	4
3-dehydrogenase (decarboxylating)	ec:1.1.1.170	4
desaturase	ec:1.14.19.2	4
phosphofructokinase 2	ec:2.7.1.105	4
9-reductase	ec:1.1.1.189	4
dehydrogenase (cytochrome)	ec:1.1.2.4	4
N-acyltransferase	ec:2.3.1.24	4
3'-monooxygenase	ec:1.14.13.71	4
5'-phosphate synthase	ec:1.4.3.5	4
diphosphokinase	ec:2.7.6.2	3
ec:3.5.1.5 urease	ec:3.5.1.5	3
5-kinase	ec:2.7.2.11	3
deiminase	ec:3.5.3.12	3
methyltransferase	ec:2.1.1.114	3
sulfurtransferase	ec:2.8.1.1	3
C-acetyltransferase	ec:2.3.1.9	3
reductase [NAD(P)H]	ec:1.5.1.20	3
phosphate dikinase	ec:2.7.9.1	3
galacturonokinase (phosphorylating) D-galacturonic acid kinase	ec:2.7.1.44	3
6-dehydrogenase	ec:1.1.1.22	3
4-epimerase	ec:5.1.3.6	3
hydrolase	ec:3.1.2.12	3
dehydrogenase (ascorbate)	ec:1.8.5.1	3
C-acyltransferase	ec:2.3.1.16	3
dehydrogenase (oxaloacetate-decarboxylating) (NADP+)	ec:1.1.1.40	3
SBPase	ec:3.1.3.37	3
alpha-1,2-mannosyltransferase	ec:2.4.1.131	3
2-beta-D-xylosyltransferase	ec:2.4.2.38	3
5-dioxygenase	ec:1.14.11.4	3
III 10-O-acetyltransferase	ec:2.3.1.167	3
dioxygenase [iron(II)-requiring]	ec:1.13.11.54	3
desulfhydrase	ec:4.4.1.15	3
diphosphate reductase	ec:1.17.1.2	3
synthase [(2E,6E)-farnesyl-diphosphate specific]	ec:2.5.1.31	3
ceruloplasmin	ec:1.16.3.1	3
hydrogenobyrinic acid a,c-diamide cobaltochelatase	ec:6.6.1.2	3
disproportionating enzyme	ec:2.4.1.25	3
deaminase	ec:3.5.99.7	3
diphosphate phosphatase	ec:3.6.1.6	3
nucleotidyltransferase	ec:2.7.7.8	3
carbamoylaspartic dehydrase	ec:3.5.2.3	3
(asymmetrical)	ec:3.6.1.17	3
synthase (glutamine hydrolysing)	ec:6.3.4.2	3
(Si)-synthase	ec:2.3.3.1	3
ec:3.5.2.5 allantoinase	ec:3.5.2.5	3
1-dehydrogenase [NAD(P)+]	ec:1.1.1.47	3
nitrophenyl phosphatase	ec:3.1.3.41	3
S-beta-glucosyltransferase	ec:2.4.1.195	3
9-desaturase	ec:1.14.19.1	3
C-palmitoyltransferase	ec:2.3.1.50	3
nicotinamide deaminase	ec:3.5.1.19	3
diphosphorylase (carboxylating)	ec:2.4.2.19	3
multikinase	ec:2.7.1.151	3
4-reductase	ec:1.1.1.234	3
O-sinapoyltransferase	ec:2.3.1.92	3
histidinol phosphate phosphatase	ec:3.1.3.15	3
sulfotransferase	ec:2.8.2.2	2
dehydrogenase (NADP+)	ec:1.2.1.4	2
glutaminase I	ec:3.5.1.2	2
acid amidohydrolase	ec:3.5.1.14	2
aminotransferase	ec:2.6.1.13	2
arginine amidinase	ec:3.5.3.1	2
dehydratase	ec:4.2.1.33	2
reductase (glutathione)	ec:1.8.4.9	2
reductase (thioredoxin)	ec:1.8.4.8	2
cyclohydrolase	ec:3.5.4.9	2
hexokinase type IV glucokinase	ec:2.7.1.1	2
1-carboxyvinyltransferase	ec:2.5.1.7	2
hydrogenase	ec:1.12.7.2	2
inositol-1,3-bisphosphate 3-phosphatase	ec:3.1.3.64	2
2-kinase	ec:2.7.1.158	2
glutathione peroxidase	ec:1.11.1.12	2
acetonitrilase	ec:3.5.5.1	2
phosphopentokinase	ec:2.7.1.19	2
mannosyltransferase	ec:2.4.1.109	2
alpha-1,6-mannosyltransferase	ec:2.4.1.232	2
beta-mannosyltransferase	ec:2.4.1.142	2
alpha-1,3-mannosyltransferase	ec:2.4.1.132	2
aspartylglucosylamine deaspartylase	ec:3.5.1.26	2
beta-glucosyltransferase	ec:2.4.1.117	2
formyltransferase	ec:2.1.2.9	2
epimerase	ec:5.1.1.17	2
de-epoxidase	ec:1.10.99.3	2
10beta-hydroxylase	ec:1.14.13.76	2
S-adenosylhomocysteine synthase	ec:3.3.1.1	2
beta-lyase	ec:4.4.1.8	2
nucleosidase	ec:3.2.2.16	2
ferrochelatase	ec:4.99.1.4	2
levan hydrolase	ec:3.2.1.65	2
S-malonyltransferase	ec:2.3.1.39	2
phosphoribosyldiphosphate 5-amidotransferase	ec:2.4.2.14	2
synthase (glutamine-hydrolysing)	ec:6.3.5.5	2
oxygenase	ec:1.13.99.1	2
ec:3.5.1.6 beta-ureidopropionase	ec:3.5.1.6	2
hydantoinase	ec:3.5.2.2	2
15,15'-monooxygenase	ec:1.14.99.36	2
13,14-reductase	ec:1.3.99.23	2
cyclase	ec:5.3.99.6	2
ribonucleotide mutase	ec:5.4.99.18	2
dinucleosidetriphosphatase	ec:3.6.1.29	2
phosphogluconolactonase	ec:3.1.1.31	2
dihydroxyacetonetransferase	ec:2.2.1.2	2
maleylacetate enol-lactonase	ec:3.1.1.45	2
4-alpha-galactosyltransferase	ec:2.4.1.228	2
acylsphingosine deacylase	ec:3.5.1.23	2
lecithinase B	ec:3.1.1.5	2
racemase (ATP-hydrolysing)	ec:5.1.1.11	2
tautomerase	ec:5.3.2.1	2
7-O-acetyltransferase	ec:2.3.1.150	2
MraY transferase	ec:2.7.8.13	2
O-hydroxycinnamoyltransferase	ec:2.3.1.133	2
synthetase	ec:2.7.7.2	2
1-naphthol glucuronyltransferase	ec:2.4.1.17	1
17)beta-hydroxysteroid dehydrogenase	ec:1.1.1.51	1
dehydrogenase	ec:1.1.1.149	1
4-dehydrogenase (NADP+)	ec:1.3.1.22	1
kinase	ec:2.7.1.49	1
alpha-2,3-sialyltransferase	ec:2.4.99.4	1
decarboxylase	ec:4.1.1.3	1
synthase (NADPH dependent)	ec:1.14.13.39	1
carbamoyltransferase	ec:2.1.3.3	1
lyase	ec:4.3.2.1	1
amidase	ec:3.5.1.53	1
deacetylase	ec:3.5.1.16	1
synthase (ammonia)	ec:6.3.4.16	1
oxidase	ec:1.4.3.22	1
cyclodeaminase	ec:4.3.1.12	1
N-methyltransferase	ec:2.1.1.2	1
reductase	ec:1.5.1.2	1
agmatine ureohydrolase	ec:3.5.3.11	1
3-O-methyltransferase	ec:2.1.1.64	1
polyprenyltransferase	ec:2.5.1.39	1
dehydrogenase (quinone)	ec:1.6.5.2	1
reductoisomerase	ec:1.1.1.86	1
ATPase	ec:3.6.3.36	1
adenylyltransferase (ADP)	ec:2.7.7.5	1
reductase (ferredoxin)	ec:1.8.7.1	1
3,5-epimerase	ec:5.1.3.13	1
2-dehydrogenase	ec:1.1.1.18	1
glucuronokinase (phosphorylating)	ec:2.7.1.43	1
transaminase (isomerizing)	ec:2.6.1.16	1
5'-epimerase	ec:5.1.3.12	1
guanylyltransferase	ec:2.7.7.30	1
fucokinase (phosphorylating)	ec:2.7.1.52	1
F420 hydrogenase	ec:1.12.98.1	1
3-phosphatidyltransferase	ec:2.7.8.11	1
3-phosphatase	ec:3.1.3.67	1
(ATP-hydrolysing)	ec:3.5.2.9	1
synthase (NADH)	ec:1.4.1.14	1
reductase (NO-forming)	ec:1.7.2.1	1
cyanate lyase	ec:4.2.1.104	1
3-alpha-L-fucosyltransferase	ec:2.4.1.214	1
2-beta-N-acetylglucosaminyltransferase	ec:2.4.1.143	1
1,3-1,6-alpha-mannosidase	ec:3.2.1.114	1
N-acetylglucosaminephosphotransferase	ec:2.7.8.15	1
beta-D-mannosyltransferase	ec:2.4.1.83	1
1,3-alpha-glucosidase	ec:3.2.1.84	1
dolichol diphosphatase	ec:3.6.1.43	1
penicillinase	ec:3.5.2.6	1
dehydrogenase (succinyl-transferring)	ec:1.2.4.2	1
dehydrogenase (NADP+, L-glutamate-forming)	ec:1.5.1.10	1
dehydrogenase (NADP+, L-lysine-forming)	ec:1.5.1.8	1
gamma-lyase	ec:4.4.1.11	1
1-phosphate dehydratase	ec:4.2.1.109	1
glucosyltransferase	ec:2.4.1.219	1
beta-glucosidase	ec:3.2.1.125	1
Delta-isomerase	ec:5.3.3.2	1
2,4-cyclodiphosphate synthase	ec:4.6.1.12	1
5'-diphospho)-2-C-methyl-D-erythritol kinase	ec:2.7.1.148	1
4-phosphate cytidylyltransferase	ec:2.7.7.60	1
O-fatty-acyltransferase	ec:2.3.1.75	1
CLH	ec:3.1.1.14	1
C-methyltransferase	ec:2.1.1.107	1
cobaltochelatase	ec:4.99.1.3	1
chlorophyllide a 8-vinyl-reductase	ec:1.3.1.75	1
oxidoreductase	ec:1.3.7.4	1
protoporphyrin IX methyltransferase	ec:2.1.1.11	1
1,3-beta-glucosidase	ec:3.2.1.58	1
ec:5.4.2.6 beta-phosphoglucomutase	ec:5.4.2.6	1
nitrilase	ec:3.5.5.4	1
14alpha-demethylase	ec:1.14.13.70	1
cycloisomerase	ec:5.5.1.9	1
24-C-methyltransferase	ec:2.1.1.41	1
O-phosphatidyltransferase	ec:2.7.8.8	1
reductase (NAD+)	ec:1.3.1.44	1
beta-fructosidase	ec:3.2.1.80	1
beta-diketonase	ec:3.7.1.2	1
ligase (GDP-forming)	ec:6.2.1.4	1
cholinephosphotransferase	ec:2.7.8.2	1
diphosphatase	ec:3.6.1.23	1
chlorohydrolase	ec:3.8.1.8	1
cyclohydrolase I	ec:3.5.4.16	1
urate hydroxylase	ec:1.7.3.3	1
acetylphosphatase	ec:3.6.1.7	1
2,3-dihydro-2,3-dihydroxybenzoate synthase	ec:3.3.2.1	1
myrosinase	ec:3.2.1.147	1
monophenol monooxygenase	ec:1.14.18.1	1
(6S)-dioxygenase	ec:1.14.11.11	1
4-alpha-L-fucosyltransferase	ec:2.4.1.65	1
6-phytase (name based on 1L-numbering system and not 1D-numbering)	ec:3.1.3.26	1
N-phenylacetyltransferase	ec:2.3.1.14	1
ec:2.1.1.140 (S)-coclaurine-N-methyltransferase	ec:2.1.1.140	1
6-O-methyltransferase	ec:2.1.1.128	1
beta-N-acetylglucosaminyltransferase	ec:2.4.1.227	1
7-O-methyltransferase	ec:2.1.1.150	1
5-(6'''-hydroxycinnamoyltransferase)	ec:2.3.1.153	1
1-glucosyltransferase	ec:2.4.1.120	1
4'-kinase	ec:2.7.1.130	1
