# Supplementary material for: Transcriptome sequencing, annotation and polymorphism detection in the hop bush, Dodonaea viscosa
Source: BMC Genomics. 2015 Oct 16;16:803. doi: 10.1186/s12864-015-1987-1 (PMC4609105; doi:10.1186/s12864-015-1987-1)
Supplement: Additional file 3: — Gene Ontology terms assigned to the contigs with significant BLAST hits to plant genes,listed under the categories 'biological processes', 'cellular components', and 'molecular functions'. (XLSX 13 kb) [file 12864_2015_1987_MOESM3_ESM.xlsx]

## Sheet: Biological Processes
GO-term	Counts
oxidation-reduction process	257
protein phosphorylation	140
regulation of transcription, DNA-dependent	126
metabolic process	100
proteolysis	96
DNA integration	94
response to salt stress	77
response to cadmium ion	71
transmembrane transport	67
phosphorylation	67
protein ubiquitination	61
signal transduction	55
defense response	53
embryo development ending in seed dormancy	52
positive regulation of transcription, DNA-dependent	49
RNA-dependent DNA replication	47
ATP catabolic process	45
response to wounding	44
primary metabolic process	43
response to water deprivation	41
vegetative to reproductive phase transition of meristem	41
response to cold	41
response to abscisic acid stimulus	40
carbohydrate metabolic process	39
cellular macromolecule metabolic process	38
response to chitin	38
protein folding	37
defense response to fungus	37
response to stimulus	37
defense response to bacterium	35
regulation of flower development	33
reciprocal meiotic recombination	33
methylation	33
single-organism cellular process	31
response to heat	31
photomorphogenesis	31
DNA metabolic process	31
response to sucrose stimulus	31
nitrate transport	30
response to nitrate	29
cellular membrane fusion	29
oligopeptide transport	29
response to stress	28
systemic acquired resistance	28
response to high light intensity	28
sister chromatid cohesion	28
response to jasmonic acid stimulus	28
regulation of plant-type hypersensitive response	27
lipid metabolic process	27
protein targeting to membrane	27

## Sheet: Cellular Components
GO-term	Counts
nucleus	486
plasma membrane	398
integral to membrane	244
chloroplast	240
mitochondrion	226
cytosol	218
membrane	176
cytoplasm	142
extracellular region	120
plasmodesma	119
Golgi apparatus	104
plastid	69
endoplasmic reticulum	67
chloroplast envelope	64
cytoplasmic membrane-bounded vesicle	60
vacuolar membrane	59
chloroplast stroma	56
vacuole	53
apoplast	50
cell wall	50
plant-type cell wall	46
nucleolus	43
endosome	32
chloroplast thylakoid membrane	31
trans-Golgi network	29
peroxisome	27
intracellular membrane-bounded organelle	22
intracellular	20
cell part	18
ubiquitin ligase complex	17
cytoplasmic part	16
intracellular part	15
plant-type vacuole membrane	13
plastoglobule	13
mitochondrial inner membrane	12
endoplasmic reticulum membrane	12
chloroplast thylakoid	11
chloroplast thylakoid lumen	10
Cul4-RING ubiquitin ligase complex	9
chloroplast inner membrane	9
anchored to membrane	9
microtubule	9
ribosome	8
thylakoid	8
stromule	7
anchored to plasma membrane	7
nuclear pore	7
1,3-beta-D-glucan synthase complex	7
kinesin complex	7
Golgi membrane	6

## Sheet: Molecular Function
GO-term	Counts
protein binding	402
ATP binding	350
nucleic acid binding	219
zinc ion binding	193
DNA binding	158
nucleotide binding	148
protein serine/threonine kinase activity	101
metal ion binding	100
sequence-specific DNA binding transcription factor activity	91
RNA binding	89
binding	86
protein kinase activity	80
iron ion binding	77
catalytic activity	73
oxidoreductase activity	69
heme binding	67
electron carrier activity	60
hydrolase activity	57
2-alkenal reductase [NAD(P)] activity	50
ADP binding	49
RNA-directed DNA polymerase activity	48
kinase activity	43
calcium ion binding	42
protein dimerization activity	42
ubiquitin-protein ligase activity	41
aspartic-type endopeptidase activity	36
chromatin binding	35
sequence-specific DNA binding	34
transporter activity	32
transferase activity	31
oxidoreductase activity, acting on paired donors, with incorporation or reduction of molecular oxygen	28
heterocyclic compound binding	28
organic cyclic compound binding	28
magnesium ion binding	27
protein tyrosine kinase activity	27
carbohydrate binding	26
identical protein binding	25
serine-type endopeptidase activity	25
GTP binding	24
copper ion binding	24
transferase activity, transferring hexosyl groups	24
flavin adenine dinucleotide binding	23
calmodulin binding	23
monooxygenase activity	23
structural constituent of ribosome	23
methyltransferase activity	22
ion binding	21
GTPase activity	20
transferase activity, transferring phosphorus-containing groups	19
protein homodimerization activity	19
